# Supplementary material for: Gene Coexpression Network Characterizing Microenvironmental Heterogeneity and Intercellular Communication in Pancreatic Ductal Adenocarcinoma: Implications of Prognostic Significance and Therapeutic Target
Source: Front Oncol. 2022 Jun 1;12:840474. doi: 10.3389/fonc.2022.840474 (PMC9198606; doi:10.3389/fonc.2022.840474)
Supplement: Supplementary file 3 [file Table_2.xls]

Gene_symbol	p_val	avg_logFC	pct.1	pct.2	p_val_adj	cluster
SFRP2	0	5.468468083	0.641	0.243	0	Fibroblast
LUM	0	5.064321508	0.763	0.375	0	Fibroblast
SFRP4	0	5.050493082	0.449	0.092	0	Fibroblast
COL1A1	0	5.048345319	0.898	0.388	0	Fibroblast
COL1A2	0	5.003546748	0.94	0.37	0	Fibroblast
COL3A1	0	4.855878616	0.935	0.393	0	Fibroblast
APOD	0	4.824370233	0.577	0.257	0	Fibroblast
DCN	0	4.804125275	0.872	0.309	0	Fibroblast
ACTA2	0	4.768872138	0.915	0.404	0	Fibroblast
ASPN	0	4.574102389	0.686	0.088	0	Fibroblast
TAGLN	0	4.533630424	0.952	0.403	0	Fibroblast
CXCL14	0	4.467502595	0.326	0.098	0	Fibroblast
CTHRC1	0	4.406776931	0.59	0.183	0	Fibroblast
CCL11	0	4.401014003	0.111	0.011	0	Fibroblast
MMP11	0	4.379798013	0.476	0.139	0	Fibroblast
FBLN1	0	4.349222885	0.64	0.155	0	Fibroblast
COL10A1	0	4.268569783	0.409	0.052	0	Fibroblast
RGS5	0	4.210737612	0.571	0.281	0	Fibroblast
SERPINF1	0	4.210312973	0.865	0.23	0	Fibroblast
MFAP4	0	4.134337707	0.54	0.071	0	Fibroblast
HIGD1B	0	4.076213811	0.332	0.062	0	Fibroblast
ACTG2	0	3.951024907	0.214	0.026	0	Fibroblast
MYL9	0	3.937764735	0.968	0.377	0	Fibroblast
CCL26	0	3.911787647	0.109	0.012	0	Fibroblast
COMP	0	3.819383184	0.281	0.062	0	Fibroblast
PCOLCE	0	3.813114957	0.824	0.158	0	Fibroblast
AEBP1	0	3.789218812	0.795	0.174	0	Fibroblast
IGFBP5	0	3.762167248	0.773	0.19	0	Fibroblast
MATN3	0	3.72140793	0.256	0.028	0	Fibroblast
COL6A3	0	3.717186923	0.728	0.161	0	Fibroblast
RERGL	0	3.647436013	0.13	0.015	0	Fibroblast
FRZB	0	3.639133254	0.617	0.066	0	Fibroblast
MFAP5	0	3.638609377	0.297	0.041	0	Fibroblast
TPM2	0	3.625005588	0.958	0.374	0	Fibroblast
CCDC80	0	3.602478336	0.671	0.112	0	Fibroblast
COX4I2	0	3.600180636	0.33	0.056	0	Fibroblast
C1QTNF3	0	3.592917773	0.254	0.063	0	Fibroblast
CALD1	0	3.572988591	0.995	0.433	0	Fibroblast
C1R	0	3.570853578	0.891	0.283	0	Fibroblast
COL6A2	0	3.566868282	0.935	0.26	0	Fibroblast
THY1	0	3.562359417	0.739	0.144	0	Fibroblast
ISLR	0	3.562077163	0.494	0.069	0	Fibroblast
CTSK	0	3.560620858	0.578	0.098	0	Fibroblast
PDGFRB	0	3.548704232	0.793	0.094	0	Fibroblast
C7	0	3.50537458	0.392	0.124	0	Fibroblast
DPT	0	3.495849799	0.212	0.022	0	Fibroblast
C1S	0	3.489420383	0.868	0.285	0	Fibroblast
PTGDS	0	3.473943968	0.376	0.146	0	Fibroblast
COL5A2	0	3.463131849	0.702	0.122	0	Fibroblast
THBS2	0	3.451334186	0.518	0.08	0	Fibroblast
FAM162B	0	3.402546009	0.219	0.014	0	Fibroblast
THBS4	0	3.39504848	0.222	0.036	0	Fibroblast
CST2	0	3.395046124	0.103	0.009	0	Fibroblast
COLEC11	0	3.394928056	0.243	0.032	0	Fibroblast
GEM	0	3.371069408	0.498	0.07	0	Fibroblast
MXRA8	0	3.366200309	0.629	0.071	0	Fibroblast
PLN	0	3.337042383	0.292	0.031	0	Fibroblast
HSPB6	0	3.30130261	0.362	0.031	0	Fibroblast
POSTN	0	3.299749017	0.484	0.115	0	Fibroblast
SMOC2	0	3.278609388	0.546	0.045	0	Fibroblast
HTRA3	0	3.241496308	0.343	0.045	0	Fibroblast
IGFL2	0	3.230977843	0.164	0.021	0	Fibroblast
COL11A1	0	3.226938448	0.302	0.045	0	Fibroblast
FN1	0	3.224781385	0.817	0.365	0	Fibroblast
CNN1	0	3.211139251	0.277	0.027	0	Fibroblast
PPP1R14A	0	3.204373887	0.602	0.162	0	Fibroblast
NDUFA4L2	0	3.181821514	0.544	0.199	0	Fibroblast
NEXN	0	3.162391413	0.584	0.058	0	Fibroblast
MFGE8	0	3.160564382	0.801	0.182	0	Fibroblast
CRISPLD2	0	3.137837693	0.694	0.091	0	Fibroblast
HSPB2	0	3.072902324	0.247	0.015	0	Fibroblast
RARRES2	0	3.071620329	0.813	0.34	0	Fibroblast
EMILIN1	0	3.070484884	0.565	0.042	0	Fibroblast
TNFAIP6	0	3.042242996	0.288	0.026	0	Fibroblast
OMD	0	3.041314842	0.25	0.013	0	Fibroblast
COL6A1	0	3.013350457	0.846	0.257	0	Fibroblast
COL8A1	0	3.012561353	0.408	0.037	0	Fibroblast
KCNJ8	0	3.006587275	0.289	0.027	0	Fibroblast
PRELP	0	3.004029099	0.473	0.044	0	Fibroblast
MYH11	0	2.96793898	0.29	0.047	0	Fibroblast
RGS16	0	2.944071301	0.314	0.077	0	Fibroblast
PLAC9	0	2.941645681	0.643	0.142	0	Fibroblast
INHBA	0	2.93560521	0.444	0.054	0	Fibroblast
GJB2	0	2.91633694	0.259	0.083	0	Fibroblast
CLEC11A	0	2.907772331	0.636	0.124	0	Fibroblast
GPX3	0	2.888447337	0.529	0.188	0	Fibroblast
KCNE4	0	2.878990146	0.42	0.031	0	Fibroblast
FOXS1	0	2.860377834	0.246	0.031	0	Fibroblast
PDGFRL	0	2.857227167	0.292	0.029	0	Fibroblast
FIBIN	0	2.854853035	0.319	0.028	0	Fibroblast
SPARC	0	2.829503132	0.978	0.549	0	Fibroblast
PRRX1	0	2.829356311	0.495	0.024	0	Fibroblast
LOXL1	0	2.829023002	0.4	0.066	0	Fibroblast
FGF7	0	2.822027446	0.354	0.023	0	Fibroblast
COL5A1	0	2.807023216	0.569	0.092	0	Fibroblast
CD248	0	2.804187316	0.378	0.035	0	Fibroblast
GAS1	0	2.801338719	0.29	0.034	0	Fibroblast
CCDC102B	0	2.792067642	0.286	0.027	0	Fibroblast
RASD1	0	2.774349825	0.262	0.11	0	Fibroblast
PRR16	0	2.763206421	0.257	0.017	0	Fibroblast
RCN3	0	2.742800487	0.511	0.089	0	Fibroblast
TWIST1	0	2.740161321	0.188	0.008	0	Fibroblast
CSRP2	0	2.727235423	0.506	0.146	0	Fibroblast
EFEMP1	0	2.726093257	0.377	0.085	0	Fibroblast
EFHD1	0	2.71322838	0.247	0.024	0	Fibroblast
PTGIR	0	2.712849786	0.307	0.023	0	Fibroblast
NOTCH3	0	2.700351059	0.614	0.145	0	Fibroblast
SGCA	0	2.700016825	0.17	0.013	0	Fibroblast
OGN	0	2.679899862	0.211	0.011	0	Fibroblast
HSD11B1	0	2.677884596	0.147	0.012	0	Fibroblast
TMEM158	0	2.677371324	0.221	0.039	0	Fibroblast
MGP	0	2.673071053	0.97	0.637	0	Fibroblast
COL14A1	0	2.665103581	0.535	0.044	0	Fibroblast
SULF1	0	2.619437202	0.449	0.067	0	Fibroblast
MFAP2	0	2.615424307	0.402	0.083	0	Fibroblast
OLFML3	0	2.601477943	0.448	0.063	0	Fibroblast
MMP2	0	2.593948489	0.602	0.258	0	Fibroblast
ANTXR1	0	2.593452473	0.535	0.058	0	Fibroblast
SPON2	0	2.584480444	0.535	0.159	0	Fibroblast
KCNK17	0	2.559707029	0.135	0.017	0	Fibroblast
MRGPRF	0	2.548507388	0.224	0.011	0	Fibroblast
SOD3	0	2.538725458	0.746	0.245	0	Fibroblast
TMEM119	0	2.538068018	0.251	0.016	0	Fibroblast
OLFML2B	0	2.5320995	0.351	0.039	0	Fibroblast
PALLD	0	2.530660649	0.692	0.203	0	Fibroblast
FHL5	0	2.515633879	0.158	0.009	0	Fibroblast
HEYL	0	2.514738399	0.343	0.036	0	Fibroblast
GLT8D2	0	2.498334972	0.344	0.036	0	Fibroblast
MT1A	0	2.492934113	0.261	0.093	0	Fibroblast
IGFBP6	0	2.488719903	0.568	0.206	0	Fibroblast
LMOD1	0	2.471993229	0.311	0.017	0	Fibroblast
ECM2	0	2.470660635	0.359	0.02	0	Fibroblast
IGFBP7	0	2.469429976	0.999	0.842	0	Fibroblast
IGF1	0	2.456231446	0.187	0.023	0	Fibroblast
ITGBL1	0	2.448152507	0.287	0.026	0	Fibroblast
TGFB3	0	2.437616179	0.296	0.036	0	Fibroblast
EDNRA	0	2.43511088	0.397	0.022	0	Fibroblast
FAP	0	2.432506182	0.432	0.065	0	Fibroblast
NTM	0	2.427985333	0.271	0.015	0	Fibroblast
CHN1	0	2.419565396	0.378	0.064	0	Fibroblast
COL12A1	0	2.399049327	0.452	0.095	0	Fibroblast
C11orf96	0	2.398809795	0.632	0.183	0	Fibroblast
NDN	0	2.380783275	0.524	0.081	0	Fibroblast
SDC2	0	2.373479927	0.681	0.156	0	Fibroblast
PGF	0	2.370755406	0.35	0.073	0	Fibroblast
EFEMP2	0	2.361167275	0.581	0.123	0	Fibroblast
MAP1B	0	2.35869901	0.689	0.136	0	Fibroblast
FSTL1	0	2.358427636	0.735	0.246	0	Fibroblast
PHLDA1	0	2.341559378	0.693	0.296	0	Fibroblast
CDH11	0	2.336716877	0.465	0.039	0	Fibroblast
MOXD1	0	2.336338559	0.24	0.019	0	Fibroblast
ID4	0	2.328764595	0.33	0.051	0	Fibroblast
PDPN	0	2.322735087	0.285	0.029	0	Fibroblast
ADH1B	0	2.320612565	0.146	0.018	0	Fibroblast
FMO3	0	2.304207619	0.108	0.006	0	Fibroblast
PDLIM3	0	2.289471187	0.548	0.1	0	Fibroblast
SERPINE2	0	2.288941135	0.301	0.076	0	Fibroblast
PODN	0	2.287918566	0.281	0.024	0	Fibroblast
RARRES1	0	2.285608076	0.326	0.116	0	Fibroblast
SNAI2	0	2.275666925	0.383	0.059	0	Fibroblast
HOPX	0	2.261288271	0.571	0.155	0	Fibroblast
NBL1	0	2.25970645	0.735	0.398	0	Fibroblast
CYGB	0	2.243447261	0.357	0.078	0	Fibroblast
HAND2	0	2.23961208	0.231	0.014	0	Fibroblast
TCF21	0	2.238400831	0.316	0.016	0	Fibroblast
GGT5	0	2.236584744	0.512	0.116	0	Fibroblast
ELN	0	2.232228821	0.366	0.072	0	Fibroblast
VCAN	0	2.220280034	0.56	0.201	0	Fibroblast
C1QTNF1	0	2.206496315	0.405	0.089	0	Fibroblast
PTN	0	2.200194639	0.337	0.07	0	Fibroblast
GPBAR1	0	2.191813321	0.142	0.023	0	Fibroblast
CPE	0	2.188185348	0.787	0.204	0	Fibroblast
RASL12	0	2.178017621	0.155	0.008	0	Fibroblast
LGI4	0	2.168656495	0.179	0.026	0	Fibroblast
DPEP1	0	2.159241915	0.127	0.027	0	Fibroblast
OSR2	0	2.142531937	0.135	0.014	0	Fibroblast
C1QTNF2	0	2.135381662	0.184	0.013	0	Fibroblast
PLXDC1	0	2.133120464	0.34	0.047	0	Fibroblast
TBX2	0	2.127049282	0.283	0.032	0	Fibroblast
FBLN2	0	2.121183716	0.389	0.062	0	Fibroblast
PDGFRA	0	2.118175189	0.328	0.036	0	Fibroblast
COPZ2	0	2.106138309	0.234	0.038	0	Fibroblast
OLFML1	0	2.095540633	0.221	0.008	0	Fibroblast
FMOD	0	2.074966891	0.314	0.04	0	Fibroblast
LRRC17	0	2.064089862	0.171	0.022	0	Fibroblast
COX7A1	0	2.061809677	0.758	0.188	0	Fibroblast
DKK3	0	2.054429023	0.599	0.058	0	Fibroblast
FST	0	2.052661787	0.112	0.011	0	Fibroblast
TDO2	0	2.051457867	0.122	0.008	0	Fibroblast
SERPINI1	0	2.03962652	0.177	0.056	0	Fibroblast
LGALS1	0	2.034885409	0.995	0.764	0	Fibroblast
FBXO32	0	2.033739234	0.508	0.172	0	Fibroblast
FILIP1L	0	2.030848417	0.575	0.19	0	Fibroblast
TGFB1I1	0	2.016262734	0.612	0.153	0	Fibroblast
NR2F1	0	2.010874931	0.242	0.036	0	Fibroblast
SERPINH1	0	2.004308008	0.774	0.353	0	Fibroblast
LOX	0	2.001581178	0.316	0.038	0	Fibroblast
CPXM1	0	1.993083881	0.233	0.033	0	Fibroblast
SLC38A11	0	1.975654053	0.168	0.034	0	Fibroblast
FKBP10	0	1.969871448	0.53	0.131	0	Fibroblast
HTRA1	0	1.968195535	0.618	0.246	0	Fibroblast
THBS1	0	1.967603685	0.583	0.208	0	Fibroblast
COL18A1	0	1.965417437	0.731	0.373	0	Fibroblast
FNDC1	0	1.946002118	0.253	0.015	0	Fibroblast
RBPMS2	0	1.94579265	0.104	0.011	0	Fibroblast
MMP14	0	1.943317474	0.627	0.419	0	Fibroblast
WFDC1	0	1.941322526	0.136	0.018	0	Fibroblast
FKBP7	0	1.932199632	0.436	0.103	0	Fibroblast
MMP23B	0	1.930258317	0.233	0.061	0	Fibroblast
CRYAB	0	1.929540601	0.498	0.105	0	Fibroblast
TPPP3	0	1.917156501	0.413	0.24	0	Fibroblast
LTBP1	0	1.906723726	0.484	0.127	0	Fibroblast
CERCAM	0	1.903988283	0.391	0.063	0	Fibroblast
PMP22	0	1.883534337	0.663	0.216	0	Fibroblast
ARHGEF25	0	1.879513824	0.185	0.015	0	Fibroblast
GPX8	0	1.876335252	0.434	0.119	0	Fibroblast
GJA4	0	1.873042673	0.343	0.104	0	Fibroblast
CYBRD1	0	1.867021197	0.559	0.176	0	Fibroblast
ENPEP	0	1.865757317	0.26	0.021	0	Fibroblast
SCRG1	0	1.857019619	0.16	0.022	0	Fibroblast
IGFBP3	0	1.848243473	0.45	0.249	0	Fibroblast
SSPN	0	1.846758608	0.398	0.079	0	Fibroblast
CILP	0	1.844113596	0.118	0.011	0	Fibroblast
FBN1	0	1.820042469	0.529	0.106	0	Fibroblast
LOXL2	0	1.816516098	0.285	0.059	0	Fibroblast
DIO2	0	1.812993655	0.178	0.007	0	Fibroblast
HEY2	0	1.794117406	0.133	0.011	0	Fibroblast
AXL	0	1.789934176	0.505	0.108	0	Fibroblast
ID3	0	1.785392301	0.77	0.4	0	Fibroblast
PODNL1	0	1.778791162	0.165	0.011	0	Fibroblast
ITGA7	0	1.777128933	0.201	0.035	0	Fibroblast
MT2A	0	1.76783706	0.992	0.883	0	Fibroblast
MSRB3	0	1.75438919	0.45	0.083	0	Fibroblast
MSC	0	1.750676699	0.173	0.02	0	Fibroblast
NID1	0	1.748315139	0.434	0.096	0	Fibroblast
GFPT2	0	1.744144398	0.181	0.013	0	Fibroblast
PLTP	0	1.733268141	0.404	0.111	0	Fibroblast
EHD2	0	1.731809797	0.521	0.196	0	Fibroblast
GADD45B	0	1.730496154	0.684	0.442	0	Fibroblast
ABCA8	0	1.721162419	0.19	0.009	0	Fibroblast
F2R	0	1.713980309	0.378	0.138	0	Fibroblast
VASN	0	1.712503643	0.259	0.06	0	Fibroblast
ADCY3	0	1.704958553	0.297	0.077	0	Fibroblast
PDE1A	0	1.686216719	0.247	0.015	0	Fibroblast
STEAP4	0	1.683162789	0.223	0.078	0	Fibroblast
PTK7	0	1.655742868	0.375	0.11	0	Fibroblast
PLAU	0	1.655596197	0.374	0.167	0	Fibroblast
SLIT3	0	1.647491726	0.337	0.032	0	Fibroblast
KANK2	0	1.645933407	0.423	0.112	0	Fibroblast
TIMP3	0	1.641228236	0.846	0.357	0	Fibroblast
TBX3	0	1.639618986	0.199	0.021	0	Fibroblast
FXYD6	0	1.636463231	0.415	0.119	0	Fibroblast
SERPINE1	0	1.623625149	0.402	0.204	0	Fibroblast
RAB34	0	1.615304329	0.55	0.186	0	Fibroblast
NT5DC2	0	1.614694236	0.242	0.074	0	Fibroblast
ISM1	0	1.613768455	0.116	0.005	0	Fibroblast
ANGPTL2	0	1.611859092	0.294	0.059	0	Fibroblast
ANGPT2	0	1.608438882	0.239	0.049	0	Fibroblast
EDIL3	0	1.606339824	0.329	0.068	0	Fibroblast
ANGPT1	0	1.600450015	0.169	0.015	0	Fibroblast
NR2F2	0	1.592376089	0.651	0.283	0	Fibroblast
NNMT	0	1.5901814	0.887	0.471	0	Fibroblast
FMO1	0	1.587479821	0.115	0.009	0	Fibroblast
SPOCK1	0	1.586718879	0.207	0.021	0	Fibroblast
MRVI1	0	1.581155917	0.262	0.018	0	Fibroblast
LZTS1	0	1.57636558	0.195	0.015	0	Fibroblast
GPAT2	0	1.562986829	0.151	0.043	0	Fibroblast
GJC1	0	1.557622631	0.238	0.037	0	Fibroblast
MEOX2	0	1.557605922	0.12	0.015	0	Fibroblast
MT1M	0	1.557169654	0.486	0.306	0	Fibroblast
CALU	0	1.546855417	0.679	0.376	0	Fibroblast
UCHL1	0	1.541572037	0.168	0.038	0	Fibroblast
SCARF2	0	1.535237319	0.186	0.024	0	Fibroblast
DDR2	0	1.53146522	0.449	0.039	0	Fibroblast
FMO2	0	1.526462288	0.141	0.011	0	Fibroblast
RCAN2	0	1.522303631	0.265	0.081	0	Fibroblast
ZCCHC24	0	1.505229308	0.271	0.046	0	Fibroblast
ADAMTS4	0	1.5017675	0.372	0.127	0	Fibroblast
PPIC	0	1.500212338	0.674	0.441	0	Fibroblast
TUBA1A	0	1.499745633	0.703	0.378	0	Fibroblast
GREM1	0	1.496023447	0.252	0.023	0	Fibroblast
EBF1	0	1.488864713	0.367	0.096	0	Fibroblast
RAB31	0	1.488569052	0.58	0.204	0	Fibroblast
HCFC1R1	0	1.485391077	0.73	0.443	0	Fibroblast
FBLN5	0	1.479820483	0.274	0.078	0	Fibroblast
KCNS3	0	1.472847606	0.231	0.079	0	Fibroblast
KCNMB1	0	1.471264074	0.217	0.058	0	Fibroblast
S1PR3	0	1.462349392	0.231	0.02	0	Fibroblast
ARID5B	0	1.460923744	0.741	0.344	0	Fibroblast
SERPING1	0	1.460666657	0.942	0.499	0	Fibroblast
PDLIM2	0	1.459339556	0.568	0.226	0	Fibroblast
CTSF	0	1.455506228	0.386	0.145	0	Fibroblast
MMP19	0	1.451663914	0.215	0.049	0	Fibroblast
FOXF1	0	1.444785655	0.187	0.044	0	Fibroblast
HES4	0	1.441348909	0.546	0.293	0	Fibroblast
ANGPTL1	0	1.434412749	0.134	0.028	0	Fibroblast
EGR2	0	1.432333917	0.148	0.041	0	Fibroblast
ADAMTS2	0	1.422598583	0.252	0.017	0	Fibroblast
TMEM100	0	1.4191487	0.105	0.014	0	Fibroblast
CNN3	0	1.418478837	0.9	0.457	0	Fibroblast
SUSD2	0	1.417295389	0.178	0.028	0	Fibroblast
COL16A1	0	1.414864037	0.321	0.115	0	Fibroblast
DSTN	0	1.411289651	0.961	0.773	0	Fibroblast
TIMP2	0	1.40743465	0.72	0.467	0	Fibroblast
SGCE	0	1.396621074	0.421	0.113	0	Fibroblast
LBH	0	1.396538393	0.517	0.262	0	Fibroblast
ADAMTS1	0	1.396514073	0.492	0.187	0	Fibroblast
PFN2	0	1.395977237	0.408	0.152	0	Fibroblast
ZNF703	0	1.394686904	0.304	0.114	0	Fibroblast
PLEKHA4	0	1.393492173	0.24	0.08	0	Fibroblast
GXYLT2	0	1.390743104	0.119	0.005	0	Fibroblast
TWSG1	0	1.389425036	0.387	0.14	0	Fibroblast
MTHFD2	0	1.388672479	0.463	0.286	0	Fibroblast
PDLIM7	0	1.385593039	0.612	0.329	0	Fibroblast
COL4A1	0	1.37928198	0.701	0.295	0	Fibroblast
COL8A2	0	1.377909242	0.165	0.025	0	Fibroblast
SYNPO2	0	1.36927006	0.395	0.026	0	Fibroblast
CDH6	0	1.359252798	0.241	0.045	0	Fibroblast
ABCC9	0	1.358542304	0.217	0.017	0	Fibroblast
NOX4	0	1.355767929	0.161	0.012	0	Fibroblast
CHPF	0	1.350075725	0.455	0.25	0	Fibroblast
FZD1	0	1.346789342	0.234	0.058	0	Fibroblast
LTBP4	0	1.346383864	0.433	0.18	0	Fibroblast
LTBP2	0	1.340264487	0.259	0.047	0	Fibroblast
LAMA4	0	1.337483435	0.468	0.112	0	Fibroblast
ITGB5	0	1.335769688	0.434	0.233	0	Fibroblast
SYDE1	0	1.325348751	0.195	0.032	0	Fibroblast
GSTM5	0	1.322695105	0.147	0.008	0	Fibroblast
TMEM45A	0	1.319793688	0.421	0.114	0	Fibroblast
PHLDB1	0	1.31788848	0.405	0.154	0	Fibroblast
FEZ1	0	1.316039015	0.225	0.026	0	Fibroblast
KDELR3	0	1.314122295	0.291	0.137	0	Fibroblast
IGFBP4	0	1.30888185	0.937	0.508	0	Fibroblast
CSRP1	0	1.308387667	0.619	0.398	0	Fibroblast
NID2	0	1.304669143	0.219	0.028	0	Fibroblast
SPARCL1	0	1.302379252	0.896	0.434	0	Fibroblast
HSPA2	0	1.300812477	0.179	0.052	0	Fibroblast
PTEN	0	1.29820724	0.603	0.311	0	Fibroblast
FAM20C	0	1.29237712	0.259	0.098	0	Fibroblast
VIM	0	1.292138833	0.997	0.772	0	Fibroblast
MOCS1	0	1.290792414	0.149	0.031	0	Fibroblast
FRMD6	0	1.289527056	0.243	0.064	0	Fibroblast
BOC	0	1.286106223	0.204	0.033	0	Fibroblast
EPB41L2	0	1.285757896	0.426	0.17	0	Fibroblast
FAM13C	0	1.277251157	0.222	0.071	0	Fibroblast
MARVELD1	0	1.270701874	0.313	0.128	0	Fibroblast
ITGB1	0	1.269566346	0.947	0.728	0	Fibroblast
TPM1	0	1.269505722	0.909	0.664	0	Fibroblast
OAZ2	0	1.268781073	0.589	0.394	0	Fibroblast
CNPY4	0	1.266569578	0.21	0.067	0	Fibroblast
MLLT11	0	1.264594496	0.194	0.047	0	Fibroblast
CHRD	0	1.264170307	0.153	0.01	0	Fibroblast
ADAM12	0	1.264092992	0.198	0.023	0	Fibroblast
FBLIM1	0	1.263950681	0.452	0.239	0	Fibroblast
TMEM38B	0	1.263645764	0.238	0.097	0	Fibroblast
EGR1	0	1.253780508	0.58	0.394	0	Fibroblast
GSTA4	0	1.253045192	0.235	0.083	0	Fibroblast
WNT2	0	1.251708146	0.116	0.004	0	Fibroblast
LAPTM4A	0	1.245891491	0.95	0.783	0	Fibroblast
ANKRD35	0	1.243808576	0.151	0.019	0	Fibroblast
FERMT2	0	1.241093952	0.444	0.128	0	Fibroblast
LRP1	0	1.240477069	0.507	0.2	0	Fibroblast
PRKG1	0	1.239711734	0.231	0.022	0	Fibroblast
EPHA3	0	1.229559873	0.152	0.01	0	Fibroblast
SGIP1	0	1.228463869	0.284	0.019	0	Fibroblast
APCDD1	0	1.227558403	0.187	0.051	0	Fibroblast
COL5A3	0	1.221788693	0.163	0.016	0	Fibroblast
GPC1	0	1.218773312	0.281	0.137	0	Fibroblast
TPST1	0	1.216741742	0.239	0.085	0	Fibroblast
SMTN	0	1.214260099	0.345	0.125	0	Fibroblast
PAM	0	1.208155207	0.507	0.254	0	Fibroblast
ANXA6	0	1.203340959	0.62	0.257	0	Fibroblast
ARHGEF17	0	1.200568184	0.266	0.057	0	Fibroblast
AOC3	0	1.197149644	0.291	0.099	0	Fibroblast
EDNRB	0	1.195903143	0.243	0.063	0	Fibroblast
PTGER3	0	1.195860134	0.186	0.022	0	Fibroblast
UBE2E2	0	1.195339902	0.423	0.171	0	Fibroblast
PLOD2	0	1.194591286	0.368	0.17	0	Fibroblast
VSTM4	0	1.193210174	0.206	0.018	0	Fibroblast
EBF2	0	1.192120677	0.133	0.007	0	Fibroblast
CKAP4	0	1.190812866	0.419	0.235	0	Fibroblast
NR4A1	0	1.187708358	0.52	0.339	0	Fibroblast
FGFR1	0	1.184589556	0.353	0.104	0	Fibroblast
LRRC15	0	1.183567616	0.119	0.006	0	Fibroblast
SMARCD3	0	1.182392687	0.202	0.067	0	Fibroblast
LAMB2	0	1.182012381	0.522	0.269	0	Fibroblast
CLIP3	0	1.180687905	0.115	0.015	0	Fibroblast
CCDC8	0	1.180536676	0.145	0.025	0	Fibroblast
TSC22D1	0	1.176630486	0.852	0.611	0	Fibroblast
RUNX2	0	1.175872235	0.214	0.057	0	Fibroblast
CCDC3	0	1.170286855	0.206	0.075	0	Fibroblast
HOXB2	0	1.170121811	0.374	0.158	0	Fibroblast
TMEM98	0	1.168924161	0.467	0.206	0	Fibroblast
EPHX1	0	1.165317721	0.467	0.267	0	Fibroblast
TRPC6	0	1.165022803	0.102	0.011	0	Fibroblast
OAT	0	1.163544134	0.538	0.298	0	Fibroblast
TNS1	0	1.155398737	0.488	0.202	0	Fibroblast
CYTH3	0	1.153973871	0.23	0.074	0	Fibroblast
PTGIS	0	1.137892147	0.163	0.034	0	Fibroblast
P4HA3	0	1.136919993	0.107	0.014	0	Fibroblast
DACT1	0	1.127868308	0.108	0.011	0	Fibroblast
FHL3	0	1.124937406	0.285	0.116	0	Fibroblast
DPYSL3	0	1.118385729	0.356	0.135	0	Fibroblast
RUNX1T1	0	1.118148227	0.279	0.054	0	Fibroblast
PCDH18	0	1.117778853	0.149	0.008	0	Fibroblast
PLSCR4	0	1.116232989	0.273	0.112	0	Fibroblast
SSC5D	0	1.114230151	0.145	0.017	0	Fibroblast
BMP1	0	1.102934332	0.287	0.115	0	Fibroblast
FZD7	0	1.101290095	0.116	0.023	0	Fibroblast
NDRG2	0	1.098703895	0.453	0.296	0	Fibroblast
CSPG4	0	1.094327389	0.17	0.035	0	Fibroblast
NFATC4	0	1.093388191	0.219	0.063	0	Fibroblast
DTX3	0	1.092366624	0.203	0.071	0	Fibroblast
BAG2	0	1.091920163	0.244	0.049	0	Fibroblast
ACTN1	0	1.091221697	0.705	0.454	0	Fibroblast
SLC7A2	0	1.089988256	0.192	0.057	0	Fibroblast
CRTAP	0	1.087280663	0.596	0.304	0	Fibroblast
JUNB	0	1.086436918	0.883	0.796	0	Fibroblast
DNAJB4	0	1.085298761	0.327	0.159	0	Fibroblast
RNF152	0	1.083777216	0.188	0.059	0	Fibroblast
PLOD1	0	1.080055258	0.334	0.169	0	Fibroblast
CFH	0	1.079735874	0.571	0.325	0	Fibroblast
A1BG	0	1.077707545	0.343	0.131	0	Fibroblast
THBS3	0	1.075972376	0.197	0.072	0	Fibroblast
TPM4	0	1.0756071	0.885	0.677	0	Fibroblast
EID1	0	1.073438459	0.942	0.758	0	Fibroblast
ADAMTS12	0	1.06890453	0.223	0.015	0	Fibroblast
RAB23	0	1.068454862	0.156	0.02	0	Fibroblast
SCPEP1	0	1.067187247	0.549	0.291	0	Fibroblast
CNRIP1	0	1.062290426	0.236	0.074	0	Fibroblast
CBX6	0	1.061577845	0.388	0.2	0	Fibroblast
SLIT2	0	1.058863032	0.18	0.016	0	Fibroblast
RHOBTB3	0	1.057885524	0.455	0.182	0	Fibroblast
GAS6	0	1.057024276	0.657	0.395	0	Fibroblast
CEBPD	0	1.056226463	0.765	0.558	0	Fibroblast
JAG1	0	1.053219588	0.383	0.223	0	Fibroblast
TGFBI	0	1.047721178	0.508	0.257	0	Fibroblast
MYADM	0	1.041219336	0.6	0.329	0	Fibroblast
TSPAN4	0	1.032211879	0.522	0.291	0	Fibroblast
PXDN	0	1.031802627	0.326	0.095	0	Fibroblast
PARVA	0	1.024513395	0.441	0.192	0	Fibroblast
TUBB6	0	1.020175309	0.44	0.208	0	Fibroblast
LAMC1	0	1.019232094	0.496	0.252	0	Fibroblast
GOLIM4	0	1.016994398	0.461	0.277	0	Fibroblast
GPX7	0	1.011369765	0.225	0.085	0	Fibroblast
DAAM2	0	1.010406431	0.144	0.013	0	Fibroblast
TFPI	0	1.009717923	0.59	0.383	0	Fibroblast
PTMS	0	1.00871054	0.869	0.59	0	Fibroblast
ST6GALNAC6	0	1.007672728	0.274	0.119	0	Fibroblast
MAP1A	0	1.007398907	0.27	0.014	0	Fibroblast
PRSS23	0	1.00241275	0.638	0.405	0	Fibroblast
CCDC74A	1.36E-306	1.4491672	0.175	0.06	2.22E-302	Fibroblast
SPSB1	4.88E-306	1.09435343	0.273	0.131	7.99E-302	Fibroblast
PDGFC	1.38E-305	1.050187891	0.254	0.116	2.26E-301	Fibroblast
PALM	1.67E-302	1.072180637	0.133	0.035	2.74E-298	Fibroblast
KLHL23	4.78E-301	1.531039263	0.204	0.084	7.83E-297	Fibroblast
ALDH1A3	5.89E-300	1.577196346	0.167	0.056	9.64E-296	Fibroblast
HOXA5	3.29E-299	1.504900931	0.116	0.027	5.39E-295	Fibroblast
SLC22A17	5.29E-298	1.121527259	0.15	0.045	8.67E-294	Fibroblast
PARM1	1.13E-297	1.241018319	0.218	0.093	1.85E-293	Fibroblast
ALDH1B1	4.81E-296	1.141263871	0.16	0.052	7.88E-292	Fibroblast
ISYNA1	3.41E-294	1.021445283	0.341	0.191	5.58E-290	Fibroblast
EPDR1	4.84E-287	1.120777422	0.233	0.104	7.93E-283	Fibroblast
SLC12A8	1.62E-283	1.186804914	0.139	0.042	2.66E-279	Fibroblast
CST1	7.96E-283	4.053678495	0.172	0.063	1.30E-278	Fibroblast
ST3GAL4	2.46E-281	1.041948828	0.222	0.095	4.03E-277	Fibroblast
PID1	1.38E-280	1.167562353	0.133	0.038	2.26E-276	Fibroblast
DCBLD1	1.28E-276	1.120557348	0.225	0.1	2.09E-272	Fibroblast
GPR4	9.16E-274	1.419113839	0.181	0.069	1.50E-269	Fibroblast
PDK4	4.03E-265	1.723601231	0.443	0.316	6.61E-261	Fibroblast
EXTL2	1.48E-263	1.0016972	0.172	0.064	2.43E-259	Fibroblast
OLFML2A	2.21E-258	1.150685974	0.197	0.083	3.62E-254	Fibroblast
MITF	3.82E-253	1.002374194	0.218	0.099	6.26E-249	Fibroblast
SHISA4	3.94E-251	1.199021529	0.183	0.073	6.46E-247	Fibroblast
OAF	1.87E-250	1.153118849	0.291	0.161	3.07E-246	Fibroblast
DMPK	9.29E-244	1.180564129	0.158	0.059	1.52E-239	Fibroblast
SEMA3C	1.02E-238	1.342034099	0.237	0.12	1.68E-234	Fibroblast
VEGFB	5.29E-232	1.062944498	0.338	0.21	8.66E-228	Fibroblast
HOXB5	1.06E-227	1.232523294	0.147	0.054	1.74E-223	Fibroblast
C3	3.43E-227	1.816932587	0.51	0.394	5.62E-223	Fibroblast
PRRT2	8.63E-217	1.079496908	0.117	0.037	1.41E-212	Fibroblast
STEAP1	1.41E-216	1.333807374	0.271	0.153	2.31E-212	Fibroblast
KLHDC8B	9.81E-209	1.211764836	0.171	0.073	1.61E-204	Fibroblast
HAAO	1.03E-182	1.245283948	0.132	0.052	1.69E-178	Fibroblast
TUSC1	1.96E-179	1.078568622	0.169	0.078	3.21E-175	Fibroblast
UGDH	6.75E-168	1.000513951	0.339	0.234	1.11E-163	Fibroblast
LXN	8.69E-162	1.695273649	0.273	0.173	1.42E-157	Fibroblast
CAP2	2.05E-156	1.127597865	0.102	0.037	3.37E-152	Fibroblast
HSPB8	9.63E-147	1.025386312	0.108	0.041	1.58E-142	Fibroblast
AGT	1.33E-137	2.136700722	0.148	0.073	2.18E-133	Fibroblast
NAP1L5	7.16E-136	1.007458896	0.102	0.04	1.17E-131	Fibroblast
ADAP2	5.75E-134	1.006223147	0.145	0.07	9.41E-130	Fibroblast
C20orf27	9.25E-131	1.142653531	0.314	0.225	1.52E-126	Fibroblast
PLA2G2A	6.71E-125	4.620152128	0.121	0.056	1.10E-120	Fibroblast
SLC19A2	3.96E-121	1.089509233	0.143	0.072	6.49E-117	Fibroblast
PROCR	2.53E-119	1.120361116	0.251	0.167	4.15E-115	Fibroblast
CCL19	1.18E-113	4.002060557	0.197	0.12	1.94E-109	Fibroblast
CCL21	1.23E-97	2.832909389	0.14	0.077	2.01E-93	Fibroblast
TINAGL1	9.39E-94	1.082148602	0.469	0.453	1.54E-89	Fibroblast
MEST	1.66E-87	1.346667916	0.195	0.13	2.72E-83	Fibroblast
PDGFA	2.14E-71	1.228683482	0.215	0.157	3.50E-67	Fibroblast
PTGES	3.45E-61	1.00276185	0.111	0.065	5.65E-57	Fibroblast
CFD	5.63E-42	2.352485376	0.243	0.198	9.23E-38	Fibroblast
CRIP1	2.53E-22	1.260445996	0.555	0.593	4.15E-18	Fibroblast
NRARP	3.36E-22	1.034376796	0.121	0.094	5.50E-18	Fibroblast
C1QC	0	5.321265321	0.588	0.084	0	Myeloid Cells
C1QB	0	4.94956126	0.611	0.166	0	Myeloid Cells
APOC1	0	4.921947055	0.779	0.43	0	Myeloid Cells
C1QA	0	4.815828773	0.661	0.183	0	Myeloid Cells
FCER1A	0	4.696384785	0.182	0.017	0	Myeloid Cells
RETN	0	4.53838415	0.286	0.03	0	Myeloid Cells
TYROBP	0	4.463612038	0.994	0.327	0	Myeloid Cells
S100A12	0	4.441691171	0.135	0.015	0	Myeloid Cells
FCER1G	0	4.38644649	0.978	0.301	0	Myeloid Cells
MS4A6A	0	4.335571519	0.788	0.09	0	Myeloid Cells
TREM2	0	4.316726524	0.551	0.046	0	Myeloid Cells
MNDA	0	4.166683457	0.741	0.044	0	Myeloid Cells
MARCO	0	4.155150322	0.29	0.028	0	Myeloid Cells
CD14	0	4.102787839	0.746	0.137	0	Myeloid Cells
IGSF6	0	4.036118919	0.616	0.016	0	Myeloid Cells
S100A8	0	3.960983852	0.582	0.205	0	Myeloid Cells
CLEC10A	0	3.940635423	0.312	0.016	0	Myeloid Cells
SDS	0	3.875144799	0.245	0.018	0	Myeloid Cells
MS4A4A	0	3.809973524	0.567	0.036	0	Myeloid Cells
FPR1	0	3.733013578	0.542	0.024	0	Myeloid Cells
IL1B	0	3.725770986	0.168	0.026	0	Myeloid Cells
RNASE2	0	3.665423814	0.218	0.008	0	Myeloid Cells
IFI30	0	3.665397835	0.591	0.034	0	Myeloid Cells
OLR1	0	3.649732625	0.491	0.033	0	Myeloid Cells
CD1E	0	3.557151301	0.15	0.01	0	Myeloid Cells
APOC2	0	3.538107815	0.103	0.003	0	Myeloid Cells
MS4A7	0	3.509124578	0.711	0.05	0	Myeloid Cells
FCGR1A	0	3.499778788	0.481	0.018	0	Myeloid Cells
SPI1	0	3.469178317	0.824	0.077	0	Myeloid Cells
PLA2G7	0	3.456749234	0.277	0.012	0	Myeloid Cells
FCGR3A	0	3.4560026	0.627	0.065	0	Myeloid Cells
PILRA	0	3.394727624	0.396	0.016	0	Myeloid Cells
CD68	0	3.387443085	0.841	0.238	0	Myeloid Cells
FCGR2A	0	3.354881793	0.699	0.068	0	Myeloid Cells
CPVL	0	3.352245965	0.548	0.058	0	Myeloid Cells
C1orf162	0	3.302294476	0.851	0.129	0	Myeloid Cells
HAMP	0	3.16765109	0.151	0.015	0	Myeloid Cells
MSR1	0	3.134141056	0.482	0.038	0	Myeloid Cells
APOE	0	3.091548939	0.809	0.596	0	Myeloid Cells
C5AR1	0	3.089229071	0.381	0.027	0	Myeloid Cells
CD163	0	3.081055597	0.64	0.066	0	Myeloid Cells
S100B	0	3.046366861	0.157	0.03	0	Myeloid Cells
VMO1	0	2.962862384	0.188	0.029	0	Myeloid Cells
FPR3	0	2.94779927	0.379	0.018	0	Myeloid Cells
BCL2A1	0	2.917488558	0.474	0.074	0	Myeloid Cells
CLEC4E	0	2.914961496	0.275	0.015	0	Myeloid Cells
CLEC4A	0	2.906986667	0.339	0.025	0	Myeloid Cells
CD86	0	2.903125083	0.567	0.033	0	Myeloid Cells
OSM	0	2.867997852	0.157	0.016	0	Myeloid Cells
S100A9	0	2.865548385	0.704	0.286	0	Myeloid Cells
ALOX5AP	0	2.857577668	0.771	0.231	0	Myeloid Cells
NCF2	0	2.848856726	0.524	0.052	0	Myeloid Cells
FCN1	0	2.824180431	0.323	0.033	0	Myeloid Cells
ACP5	0	2.817020761	0.486	0.143	0	Myeloid Cells
FTL	0	2.808600752	1	0.998	0	Myeloid Cells
CSF1R	0	2.789312452	0.582	0.046	0	Myeloid Cells
RGS18	0	2.771269406	0.263	0.007	0	Myeloid Cells
HMOX1	0	2.758529891	0.426	0.071	0	Myeloid Cells
CLEC7A	0	2.742465092	0.624	0.052	0	Myeloid Cells
C3AR1	0	2.710601083	0.474	0.029	0	Myeloid Cells
CD1C	0	2.669303944	0.172	0.028	0	Myeloid Cells
CLEC12A	0	2.641996925	0.285	0.02	0	Myeloid Cells
SLC11A1	0	2.640679095	0.593	0.105	0	Myeloid Cells
RGS1	0	2.638194167	0.806	0.374	0	Myeloid Cells
GPR183	0	2.617718089	0.665	0.154	0	Myeloid Cells
CLEC5A	0	2.61352271	0.356	0.024	0	Myeloid Cells
LILRB4	0	2.612832317	0.463	0.017	0	Myeloid Cells
ITGB2	0	2.612092381	0.889	0.215	0	Myeloid Cells
HAVCR2	0	2.60168831	0.555	0.042	0	Myeloid Cells
TREM1	0	2.585152076	0.351	0.032	0	Myeloid Cells
FCGR1B	0	2.575824448	0.208	0.004	0	Myeloid Cells
FOLR2	0	2.5517702	0.128	0.015	0	Myeloid Cells
RNASE6	0	2.549748529	0.693	0.111	0	Myeloid Cells
CTSS	0	2.533358073	0.941	0.474	0	Myeloid Cells
FBP1	0	2.505636197	0.516	0.191	0	Myeloid Cells
GPNMB	0	2.481123693	0.58	0.271	0	Myeloid Cells
CD300A	0	2.476073844	0.376	0.026	0	Myeloid Cells
FCGR2B	0	2.471511128	0.465	0.062	0	Myeloid Cells
CTSD	0	2.42558412	0.864	0.732	0	Myeloid Cells
IL4I1	0	2.368703215	0.258	0.031	0	Myeloid Cells
SLC1A3	0	2.363881921	0.397	0.035	0	Myeloid Cells
CTSB	0	2.361078301	0.934	0.716	0	Myeloid Cells
LRRC25	0	2.353944146	0.282	0.011	0	Myeloid Cells
SLC31A2	0	2.341489094	0.446	0.064	0	Myeloid Cells
CSTA	0	2.314854488	0.761	0.166	0	Myeloid Cells
FGL2	0	2.311092616	0.577	0.086	0	Myeloid Cells
MAFB	0	2.302189769	0.591	0.129	0	Myeloid Cells
LIPA	0	2.29137519	0.57	0.276	0	Myeloid Cells
CCR1	0	2.276336938	0.292	0.018	0	Myeloid Cells
RGS2	0	2.267992039	0.622	0.242	0	Myeloid Cells
PLIN2	0	2.252142704	0.586	0.253	0	Myeloid Cells
RGS10	0	2.240844494	0.794	0.257	0	Myeloid Cells
SRGN	0	2.210103717	0.981	0.567	0	Myeloid Cells
PLEK	0	2.204396844	0.411	0.044	0	Myeloid Cells
AQP9	0	2.201738689	0.198	0.01	0	Myeloid Cells
TBXAS1	0	2.181661928	0.448	0.069	0	Myeloid Cells
TLR2	0	2.166257208	0.418	0.045	0	Myeloid Cells
TYMP	0	2.164978067	0.94	0.586	0	Myeloid Cells
TNFSF13B	0	2.147639777	0.579	0.114	0	Myeloid Cells
NPC2	0	2.146097285	0.986	0.784	0	Myeloid Cells
FGR	0	2.132485617	0.424	0.062	0	Myeloid Cells
PSAP	0	2.124261853	0.979	0.866	0	Myeloid Cells
SLAMF8	0	2.118001595	0.281	0.015	0	Myeloid Cells
NPL	0	2.088730774	0.275	0.028	0	Myeloid Cells
SIGLEC7	0	2.084748619	0.164	0.006	0	Myeloid Cells
CD300C	0	2.066996036	0.128	0.004	0	Myeloid Cells
HCK	0	2.057147789	0.432	0.026	0	Myeloid Cells
CAPG	0	2.006966247	0.882	0.453	0	Myeloid Cells
SNX10	0	2.005086079	0.519	0.129	0	Myeloid Cells
P2RY13	0	1.998015632	0.16	0.005	0	Myeloid Cells
TNFAIP8L2	0	1.989952108	0.237	0.021	0	Myeloid Cells
PRAM1	0	1.987248225	0.18	0.01	0	Myeloid Cells
SIGLEC9	0	1.977958702	0.162	0.005	0	Myeloid Cells
GPR84	0	1.949624345	0.132	0.004	0	Myeloid Cells
CD300E	0	1.939015162	0.153	0.013	0	Myeloid Cells
ASGR1	0	1.934210928	0.22	0.025	0	Myeloid Cells
CD74	0	1.93243264	0.998	0.948	0	Myeloid Cells
C19orf38	0	1.931904889	0.151	0.018	0	Myeloid Cells
LY86	0	1.912821885	0.593	0.08	0	Myeloid Cells
CTSZ	0	1.910387684	0.727	0.433	0	Myeloid Cells
LILRB3	0	1.904079749	0.205	0.012	0	Myeloid Cells
MPEG1	0	1.881003063	0.297	0.021	0	Myeloid Cells
CD300LF	0	1.87814365	0.18	0.013	0	Myeloid Cells
GM2A	0	1.867799261	0.344	0.104	0	Myeloid Cells
PLAUR	0	1.859714138	0.671	0.38	0	Myeloid Cells
ARRB2	0	1.854759029	0.567	0.128	0	Myeloid Cells
PHACTR1	0	1.848092937	0.312	0.038	0	Myeloid Cells
SLCO2B1	0	1.841290245	0.36	0.05	0	Myeloid Cells
SLC7A7	0	1.826965834	0.451	0.115	0	Myeloid Cells
CSF3R	0	1.821786678	0.367	0.025	0	Myeloid Cells
GRN	0	1.818821212	0.939	0.653	0	Myeloid Cells
HCST	0	1.802952102	0.818	0.261	0	Myeloid Cells
LAPTM5	0	1.800245529	0.967	0.394	0	Myeloid Cells
AOAH	0	1.768582126	0.224	0.025	0	Myeloid Cells
COTL1	0	1.760712175	0.896	0.46	0	Myeloid Cells
ITGAX	0	1.733989927	0.289	0.032	0	Myeloid Cells
ZNF385A	0	1.719319192	0.302	0.057	0	Myeloid Cells
CD4	0	1.716154499	0.448	0.082	0	Myeloid Cells
ITGAM	0	1.713232573	0.313	0.036	0	Myeloid Cells
TM6SF1	0	1.706285979	0.281	0.047	0	Myeloid Cells
CXCL16	0	1.699295842	0.655	0.286	0	Myeloid Cells
SIGLEC10	0	1.689501908	0.233	0.027	0	Myeloid Cells
OTOA	0	1.674438359	0.18	0.008	0	Myeloid Cells
NLRP3	0	1.663260447	0.19	0.014	0	Myeloid Cells
STAC3	0	1.659051253	0.151	0.017	0	Myeloid Cells
PLD4	0	1.648888019	0.261	0.026	0	Myeloid Cells
LYZ	0	1.646450053	0.958	0.629	0	Myeloid Cells
GLUL	0	1.628123314	0.899	0.644	0	Myeloid Cells
CD33	0	1.624773288	0.274	0.009	0	Myeloid Cells
PPT1	0	1.613046212	0.723	0.353	0	Myeloid Cells
MFSD1	0	1.583274405	0.583	0.247	0	Myeloid Cells
LSP1	0	1.579844805	0.805	0.265	0	Myeloid Cells
LCP2	0	1.574239638	0.451	0.093	0	Myeloid Cells
APOBR	0	1.566871701	0.207	0.019	0	Myeloid Cells
SAMHD1	0	1.564712163	0.681	0.235	0	Myeloid Cells
ASAH1	0	1.560579246	0.784	0.543	0	Myeloid Cells
EVI2A	0	1.559215426	0.521	0.114	0	Myeloid Cells
STXBP2	0	1.546770224	0.529	0.267	0	Myeloid Cells
GAPT	0	1.5466747	0.242	0.03	0	Myeloid Cells
ATP6V1F	0	1.521157474	0.89	0.693	0	Myeloid Cells
CD1D	0	1.514073094	0.191	0.034	0	Myeloid Cells
SLC15A3	0	1.506393947	0.322	0.08	0	Myeloid Cells
CEBPA	0	1.505985465	0.175	0.039	0	Myeloid Cells
IGFLR1	0	1.505059106	0.253	0.042	0	Myeloid Cells
LCP1	0	1.503547724	0.733	0.176	0	Myeloid Cells
LY96	0	1.492134475	0.661	0.24	0	Myeloid Cells
SIRPA	0	1.489147751	0.402	0.098	0	Myeloid Cells
CD83	0	1.481724518	0.302	0.068	0	Myeloid Cells
HCLS1	0	1.45313579	0.651	0.185	0	Myeloid Cells
EVI2B	0	1.444993801	0.638	0.141	0	Myeloid Cells
RNASET2	0	1.439266217	0.85	0.474	0	Myeloid Cells
PYCARD	0	1.438790642	0.775	0.396	0	Myeloid Cells
SNCA	0	1.438689304	0.218	0.03	0	Myeloid Cells
ACSL1	0	1.436776161	0.406	0.153	0	Myeloid Cells
CD84	0	1.434361379	0.44	0.057	0	Myeloid Cells
F13A1	0	1.427324086	0.217	0.045	0	Myeloid Cells
LAT2	0	1.419093588	0.377	0.068	0	Myeloid Cells
RIN3	0	1.413976087	0.348	0.078	0	Myeloid Cells
MYO1F	0	1.413264791	0.473	0.115	0	Myeloid Cells
PTAFR	0	1.40998463	0.3	0.067	0	Myeloid Cells
ATP6V1B2	0	1.405160588	0.581	0.225	0	Myeloid Cells
PSTPIP2	0	1.404453319	0.219	0.044	0	Myeloid Cells
DOK2	0	1.39946331	0.3	0.05	0	Myeloid Cells
GNA15	0	1.386559989	0.225	0.061	0	Myeloid Cells
KCNE1	0	1.38391138	0.107	0.005	0	Myeloid Cells
FTH1	0	1.373067426	1	1	0	Myeloid Cells
CYBA	0	1.371764035	0.995	0.897	0	Myeloid Cells
IL18	0	1.370389907	0.424	0.184	0	Myeloid Cells
RNF130	0	1.367544239	0.707	0.289	0	Myeloid Cells
CD302	0	1.36745625	0.442	0.136	0	Myeloid Cells
ALOX5	0	1.338547477	0.378	0.108	0	Myeloid Cells
1-Mar	0	1.33493316	0.447	0.06	0	Myeloid Cells
KCTD12	0	1.333528557	0.648	0.22	0	Myeloid Cells
CREG1	0	1.328025162	0.551	0.323	0	Myeloid Cells
OGFRL1	0	1.325548819	0.399	0.109	0	Myeloid Cells
CATSPER1	0	1.322755202	0.136	0.023	0	Myeloid Cells
IFNGR1	0	1.316852876	0.743	0.443	0	Myeloid Cells
CST3	0	1.290210528	0.996	0.903	0	Myeloid Cells
LILRA2	0	1.284151714	0.157	0.005	0	Myeloid Cells
FAM49B	0	1.282780814	0.721	0.341	0	Myeloid Cells
GSTO1	0	1.277242904	0.836	0.622	0	Myeloid Cells
GLIPR2	0	1.276718982	0.464	0.16	0	Myeloid Cells
PGD	0	1.272936821	0.383	0.175	0	Myeloid Cells
DOK3	0	1.271501603	0.182	0.03	0	Myeloid Cells
CTSC	0	1.261260916	0.829	0.552	0	Myeloid Cells
APBB1IP	0	1.25086501	0.367	0.077	0	Myeloid Cells
RHOG	0	1.246033061	0.665	0.362	0	Myeloid Cells
GLIPR1	0	1.226886978	0.622	0.222	0	Myeloid Cells
PARVG	0	1.219749891	0.399	0.081	0	Myeloid Cells
VAMP8	0	1.219179407	0.917	0.607	0	Myeloid Cells
TLR1	0	1.214699784	0.136	0.023	0	Myeloid Cells
NCF4	0	1.213023936	0.316	0.078	0	Myeloid Cells
FMNL1	0	1.211120234	0.404	0.099	0	Myeloid Cells
GCA	0	1.196787152	0.496	0.24	0	Myeloid Cells
RTN1	0	1.196186785	0.128	0.021	0	Myeloid Cells
TFEC	0	1.195540636	0.239	0.013	0	Myeloid Cells
TPP1	0	1.191486644	0.656	0.347	0	Myeloid Cells
RNF144B	0	1.189420746	0.231	0.068	0	Myeloid Cells
EMP3	0	1.185440945	0.832	0.532	0	Myeloid Cells
DOCK2	0	1.175713826	0.284	0.045	0	Myeloid Cells
CNPY3	0	1.165447528	0.635	0.343	0	Myeloid Cells
CD53	0	1.1560526	0.817	0.242	0	Myeloid Cells
SLA	0	1.138258823	0.494	0.114	0	Myeloid Cells
GRB2	0	1.133602635	0.577	0.297	0	Myeloid Cells
CELF2	0	1.122705462	0.575	0.172	0	Myeloid Cells
EMILIN2	0	1.117133054	0.229	0.04	0	Myeloid Cells
CASP1	0	1.115980382	0.458	0.203	0	Myeloid Cells
TNFRSF1B	0	1.114765874	0.442	0.164	0	Myeloid Cells
FCGRT	0	1.110092393	0.817	0.573	0	Myeloid Cells
GPR65	0	1.100869569	0.272	0.046	0	Myeloid Cells
RASSF4	0	1.091800267	0.376	0.161	0	Myeloid Cells
GRINA	0	1.090291708	0.59	0.37	0	Myeloid Cells
FERMT3	0	1.072974144	0.399	0.134	0	Myeloid Cells
STX11	0	1.071333886	0.215	0.036	0	Myeloid Cells
SYK	0	1.068494271	0.292	0.091	0	Myeloid Cells
RGS19	0	1.064639681	0.36	0.133	0	Myeloid Cells
LGALS9	0	1.063703501	0.597	0.328	0	Myeloid Cells
GMFG	0	1.058084966	0.848	0.39	0	Myeloid Cells
FAM49A	0	1.055008305	0.235	0.059	0	Myeloid Cells
SLC16A3	0	1.052986011	0.653	0.337	0	Myeloid Cells
PTGS1	0	1.04337801	0.194	0.027	0	Myeloid Cells
LYN	0	1.042716214	0.436	0.169	0	Myeloid Cells
NCKAP1L	0	1.042197375	0.338	0.046	0	Myeloid Cells
SLC43A2	0	1.03942429	0.29	0.075	0	Myeloid Cells
SLC16A10	0	1.03883191	0.222	0.018	0	Myeloid Cells
SMAP2	0	1.033659512	0.437	0.207	0	Myeloid Cells
ATP6V0B	0	1.020898037	0.849	0.657	0	Myeloid Cells
CTSH	0	1.018925636	0.805	0.516	0	Myeloid Cells
ARHGAP18	0	1.013601036	0.497	0.246	0	Myeloid Cells
FGD2	0	1.012511508	0.212	0.05	0	Myeloid Cells
SH3BGRL3	0	1.012314381	0.99	0.911	0	Myeloid Cells
NUP214	0	1.012109019	0.326	0.115	0	Myeloid Cells
CXCR4	0	1.007441407	0.834	0.497	0	Myeloid Cells
ZEB2	0	1.000040749	0.533	0.174	0	Myeloid Cells
AKR1B1	1.10E-304	1.152118027	0.476	0.262	1.80E-300	Myeloid Cells
ALCAM	2.90E-299	1.078478403	0.352	0.158	4.76E-295	Myeloid Cells
ZNF331	6.92E-297	1.087045499	0.306	0.123	1.13E-292	Myeloid Cells
SPP1	4.13E-292	2.52891902	0.773	0.664	6.77E-288	Myeloid Cells
MERTK	4.26E-289	1.04027912	0.152	0.035	6.98E-285	Myeloid Cells
SAP30	1.09E-283	1.511029537	0.276	0.108	1.79E-279	Myeloid Cells
SERPINB9	2.22E-279	1.169974567	0.302	0.124	3.64E-275	Myeloid Cells
LHFPL2	9.15E-279	1.08580362	0.291	0.119	1.50E-274	Myeloid Cells
CYP27A1	9.98E-273	1.810188699	0.271	0.109	1.64E-268	Myeloid Cells
LPL	1.21E-269	1.553370489	0.138	0.031	1.98E-265	Myeloid Cells
PKIB	5.77E-264	1.759460576	0.24	0.089	9.46E-260	Myeloid Cells
DPEP2	2.21E-263	1.106452593	0.111	0.02	3.63E-259	Myeloid Cells
CSTB	8.00E-263	1.09588156	0.93	0.834	1.31E-258	Myeloid Cells
IRF5	3.75E-257	1.052504945	0.136	0.032	6.15E-253	Myeloid Cells
LACTB	6.41E-257	1.024996362	0.357	0.173	1.05E-252	Myeloid Cells
MAP3K8	2.68E-256	1.116467631	0.332	0.152	4.39E-252	Myeloid Cells
BST1	5.59E-246	1.159796299	0.193	0.061	9.15E-242	Myeloid Cells
EREG	4.12E-245	2.142397014	0.16	0.046	6.74E-241	Myeloid Cells
SDSL	1.41E-243	1.342007304	0.239	0.092	2.31E-239	Myeloid Cells
YWHAH	1.65E-229	1.061552299	0.755	0.646	2.70E-225	Myeloid Cells
GNGT2	2.61E-207	1.159979982	0.113	0.026	4.27E-203	Myeloid Cells
AREG	6.07E-195	1.974481908	0.191	0.073	9.95E-191	Myeloid Cells
NINJ1	1.61E-193	1.011284193	0.44	0.273	2.64E-189	Myeloid Cells
SLC25A19	9.40E-193	1.149847207	0.161	0.053	1.54E-188	Myeloid Cells
RAB20	3.07E-191	1.101112429	0.331	0.176	5.02E-187	Myeloid Cells
ASCL2	7.86E-182	1.093036244	0.106	0.026	1.29E-177	Myeloid Cells
CCRL2	9.54E-173	1.256470921	0.162	0.058	1.56E-168	Myeloid Cells
ADAM8	6.37E-169	1.041254376	0.254	0.121	1.04E-164	Myeloid Cells
HSPA6	4.77E-155	1.223364862	0.146	0.051	7.81E-151	Myeloid Cells
ATF5	7.41E-154	1.289098818	0.247	0.123	1.21E-149	Myeloid Cells
COQ2	3.56E-152	1.092509212	0.179	0.073	5.83E-148	Myeloid Cells
GPR137B	2.37E-141	1.003753274	0.209	0.096	3.88E-137	Myeloid Cells
PPIF	6.10E-141	1.090487074	0.245	0.124	9.99E-137	Myeloid Cells
IL1RN	1.44E-117	2.515510393	0.22	0.119	2.35E-113	Myeloid Cells
TFRC	5.49E-114	1.189953295	0.314	0.201	9.00E-110	Myeloid Cells
NFKBID	3.03E-113	1.024828323	0.169	0.077	4.97E-109	Myeloid Cells
PLD3	7.56E-85	1.319102821	0.507	0.434	1.24E-80	Myeloid Cells
G0S2	3.88E-72	2.18167235	0.221	0.138	6.35E-68	Myeloid Cells
LGMN	9.07E-68	1.687683852	0.405	0.337	1.49E-63	Myeloid Cells
MMP9	6.51E-62	1.365033811	0.102	0.047	1.07E-57	Myeloid Cells
CCL2	7.94E-52	1.720326811	0.392	0.311	1.30E-47	Myeloid Cells
GCHFR	1.21E-41	1.011061427	0.327	0.259	1.98E-37	Myeloid Cells
CXCL3	2.45E-17	1.518891042	0.228	0.194	4.01E-13	Myeloid Cells
MT1G	6.07E-17	1.023943518	0.212	0.265	9.95E-13	Myeloid Cells
RAMP2	0	5.183736403	0.988	0.144	0	endothelial cells
PLVAP	0	5.06989153	0.98	0.24	0	endothelial cells
CLDN5	0	5.061721657	0.795	0.091	0	endothelial cells
RBP7	0	4.859059725	0.7	0.066	0	endothelial cells
CLEC14A	0	4.772422863	0.906	0.043	0	endothelial cells
TMEM88	0	4.770978482	0.784	0.048	0	endothelial cells
ECSCR	0	4.67568489	0.876	0.042	0	endothelial cells
RAMP3	0	4.621119806	0.861	0.071	0	endothelial cells
STC1	0	4.599780001	0.541	0.081	0	endothelial cells
FCN3	0	4.555098641	0.293	0.014	0	endothelial cells
SOX18	0	4.541201801	0.71	0.027	0	endothelial cells
SPRY1	0	4.430261356	0.952	0.307	0	endothelial cells
FAM167B	0	4.400271286	0.688	0.039	0	endothelial cells
SOX17	0	4.239832115	0.571	0.027	0	endothelial cells
F2RL3	0	4.111652385	0.598	0.036	0	endothelial cells
CDH5	0	4.029422828	0.838	0.043	0	endothelial cells
S1PR1	0	3.99132637	0.834	0.054	0	endothelial cells
CYYR1	0	3.834702907	0.777	0.03	0	endothelial cells
VWF	0	3.72206416	0.839	0.109	0	endothelial cells
EGFL7	0	3.687829907	0.901	0.165	0	endothelial cells
HYAL2	0	3.630948559	0.928	0.251	0	endothelial cells
CD320	0	3.624235804	0.752	0.214	0	endothelial cells
SLC9A3R2	0	3.621685584	0.821	0.315	0	endothelial cells
CALCRL	0	3.565972501	0.846	0.057	0	endothelial cells
COL15A1	0	3.515152086	0.897	0.181	0	endothelial cells
TIE1	0	3.470933887	0.761	0.037	0	endothelial cells
MMRN2	0	3.47085947	0.771	0.036	0	endothelial cells
CD93	0	3.460710587	0.93	0.13	0	endothelial cells
JAM2	0	3.449354293	0.788	0.059	0	endothelial cells
MADCAM1	0	3.432426687	0.161	0.013	0	endothelial cells
MYCT1	0	3.421160648	0.632	0.013	0	endothelial cells
FAM107A	0	3.364912164	0.624	0.032	0	endothelial cells
SLCO2A1	0	3.316170833	0.827	0.082	0	endothelial cells
GPR146	0	3.302100603	0.43	0.023	0	endothelial cells
AQP1	0	3.261492056	0.95	0.258	0	endothelial cells
INHBB	0	3.224965971	0.386	0.032	0	endothelial cells
PODXL	0	3.215788745	0.791	0.142	0	endothelial cells
HEY1	0	3.130797589	0.35	0.039	0	endothelial cells
LDB2	0	3.117804441	0.731	0.073	0	endothelial cells
CLEC3B	0	3.100402353	0.252	0.014	0	endothelial cells
BTNL9	0	3.080800412	0.49	0.048	0	endothelial cells
ADCY4	0	3.068380347	0.758	0.062	0	endothelial cells
APLNR	0	3.054747224	0.448	0.034	0	endothelial cells
IL33	0	3.054189477	0.505	0.036	0	endothelial cells
GNG11	0	3.053295858	0.986	0.435	0	endothelial cells
NRN1	0	3.038074427	0.466	0.02	0	endothelial cells
FLT1	0	3.037278134	0.683	0.031	0	endothelial cells
SOX7	0	3.018663551	0.46	0.025	0	endothelial cells
ESAM	0	3.018401074	0.863	0.145	0	endothelial cells
ENPP2	0	3.015461728	0.31	0.065	0	endothelial cells
PIK3R3	0	3.009733003	0.636	0.058	0	endothelial cells
PALMD	0	2.999899517	0.696	0.05	0	endothelial cells
ICAM2	0	2.990997012	0.765	0.148	0	endothelial cells
KDR	0	2.97015854	0.559	0.02	0	endothelial cells
SELE	0	2.967683489	0.102	0.009	0	endothelial cells
TGFBR2	0	2.961797345	0.931	0.344	0	endothelial cells
DLL4	0	2.950842445	0.354	0.008	0	endothelial cells
RDX	0	2.928484156	0.929	0.384	0	endothelial cells
ENG	0	2.913800481	0.933	0.258	0	endothelial cells
CPLX1	0	2.895642259	0.531	0.045	0	endothelial cells
SELP	0	2.854239523	0.237	0.014	0	endothelial cells
RASIP1	0	2.846861431	0.543	0.023	0	endothelial cells
KANK3	0	2.839274008	0.486	0.02	0	endothelial cells
CD34	0	2.838737177	0.757	0.044	0	endothelial cells
FABP5	0	2.80261831	0.905	0.513	0	endothelial cells
TM4SF18	0	2.797043704	0.583	0.053	0	endothelial cells
HSPG2	0	2.77260282	0.97	0.427	0	endothelial cells
ROBO4	0	2.764434104	0.545	0.018	0	endothelial cells
PCDH17	0	2.755911852	0.681	0.06	0	endothelial cells
LMO2	0	2.720097067	0.544	0.06	0	endothelial cells
ERG	0	2.670773464	0.609	0.023	0	endothelial cells
P2RY6	0	2.667500099	0.318	0.03	0	endothelial cells
MCTP1	0	2.665256245	0.603	0.042	0	endothelial cells
INSR	0	2.660310564	0.707	0.297	0	endothelial cells
NPDC1	0	2.633672584	0.941	0.374	0	endothelial cells
BCL6B	0	2.631546583	0.417	0.013	0	endothelial cells
EPAS1	0	2.630681421	0.96	0.344	0	endothelial cells
CD200	0	2.624234951	0.503	0.058	0	endothelial cells
ARHGEF15	0	2.598533682	0.499	0.016	0	endothelial cells
FABP4	0	2.56591777	0.435	0.169	0	endothelial cells
SOCS3	0	2.554828569	0.847	0.347	0	endothelial cells
HEG1	0	2.553236144	0.776	0.146	0	endothelial cells
GIMAP7	0	2.51844845	0.792	0.136	0	endothelial cells
MTUS1	0	2.498187191	0.855	0.312	0	endothelial cells
THBD	0	2.49752991	0.636	0.109	0	endothelial cells
NOSTRIN	0	2.493869221	0.63	0.129	0	endothelial cells
VWA1	0	2.490229879	0.749	0.237	0	endothelial cells
EMP1	0	2.462228118	0.875	0.404	0	endothelial cells
SOCS2	0	2.449524631	0.641	0.1	0	endothelial cells
TEK	0	2.448918661	0.514	0.022	0	endothelial cells
A2M	0	2.444462129	0.993	0.463	0	endothelial cells
EHD4	0	2.441921006	0.754	0.181	0	endothelial cells
OLFM1	0	2.440459185	0.39	0.047	0	endothelial cells
CLEC1A	0	2.437534405	0.332	0.012	0	endothelial cells
ETS1	0	2.430082863	0.845	0.254	0	endothelial cells
DNASE1L3	0	2.427959875	0.141	0.009	0	endothelial cells
PTPRB	0	2.414773298	0.77	0.056	0	endothelial cells
SEC14L1	0	2.397154075	0.777	0.22	0	endothelial cells
HSPA12B	0	2.394160216	0.38	0.023	0	endothelial cells
ADAM15	0	2.393751692	0.777	0.238	0	endothelial cells
LIFR	0	2.386075799	0.58	0.059	0	endothelial cells
ALPL	0	2.385521071	0.215	0.013	0	endothelial cells
AIF1L	0	2.382232657	0.366	0.027	0	endothelial cells
RBP5	0	2.380804928	0.31	0.022	0	endothelial cells
ARL15	0	2.372593812	0.398	0.055	0	endothelial cells
EFNB2	0	2.371013659	0.562	0.126	0	endothelial cells
GIMAP6	0	2.365035589	0.572	0.045	0	endothelial cells
THSD7A	0	2.356029623	0.662	0.033	0	endothelial cells
RCAN1	0	2.330967733	0.589	0.182	0	endothelial cells
SWAP70	0	2.324484217	0.805	0.235	0	endothelial cells
APOLD1	0	2.306538921	0.776	0.183	0	endothelial cells
VEGFC	0	2.303060137	0.223	0.023	0	endothelial cells
ETS2	0	2.289896528	0.871	0.347	0	endothelial cells
SH2D3C	0	2.281487537	0.454	0.042	0	endothelial cells
NEDD9	0	2.279348826	0.747	0.215	0	endothelial cells
ELK3	0	2.277090031	0.768	0.205	0	endothelial cells
GIMAP4	0	2.272900437	0.824	0.167	0	endothelial cells
RHOJ	0	2.272470662	0.47	0.041	0	endothelial cells
TCF4	0	2.263019794	0.944	0.329	0	endothelial cells
SLC2A3	0	2.256174301	0.757	0.289	0	endothelial cells
RAPGEF4	0	2.248679253	0.372	0.017	0	endothelial cells
PNP	0	2.23128793	0.536	0.143	0	endothelial cells
GIMAP5	0	2.226446364	0.72	0.11	0	endothelial cells
NES	0	2.226018643	0.524	0.07	0	endothelial cells
ACVRL1	0	2.198692257	0.58	0.079	0	endothelial cells
SLC14A1	0	2.193830504	0.241	0.029	0	endothelial cells
CYTL1	0	2.189447484	0.134	0.014	0	endothelial cells
ITGA5	0	2.187823324	0.744	0.173	0	endothelial cells
PRCP	0	2.180120632	0.682	0.284	0	endothelial cells
DUSP6	0	2.174357261	0.666	0.234	0	endothelial cells
CASKIN2	0	2.173592254	0.492	0.059	0	endothelial cells
STOM	0	2.17238419	0.924	0.405	0	endothelial cells
GRASP	0	2.164667266	0.418	0.059	0	endothelial cells
FAM43A	0	2.155378105	0.385	0.05	0	endothelial cells
TSPAN18	0	2.145578055	0.375	0.014	0	endothelial cells
HOXD8	0	2.137564211	0.298	0.017	0	endothelial cells
ID1	0	2.131094485	0.764	0.385	0	endothelial cells
CRIP2	0	2.125075888	0.972	0.53	0	endothelial cells
SEMA3G	0	2.123350974	0.198	0.01	0	endothelial cells
KLF2	0	2.110634424	0.733	0.325	0	endothelial cells
CXCL12	0	2.100022636	0.413	0.124	0	endothelial cells
BCAM	0	2.096966752	0.847	0.214	0	endothelial cells
GIMAP8	0	2.086095478	0.383	0.019	0	endothelial cells
NOS3	0	2.077185724	0.35	0.017	0	endothelial cells
SEMA6B	0	2.07620065	0.394	0.038	0	endothelial cells
PLA1A	0	2.074501574	0.156	0.02	0	endothelial cells
SEMA3F	0	2.056669034	0.349	0.045	0	endothelial cells
TBXA2R	0	2.053570003	0.218	0.012	0	endothelial cells
PDE2A	0	2.050087407	0.347	0.018	0	endothelial cells
RND1	0	2.047179969	0.184	0.045	0	endothelial cells
PTPRM	0	2.031690784	0.574	0.092	0	endothelial cells
PLCB1	0	2.02985651	0.521	0.049	0	endothelial cells
TGFBR3	0	2.022583588	0.516	0.081	0	endothelial cells
SNAI1	0	2.012154195	0.288	0.047	0	endothelial cells
ARHGAP29	0	2.006682804	0.814	0.225	0	endothelial cells
LIMS2	0	1.999817481	0.543	0.08	0	endothelial cells
FAM89A	0	1.999344658	0.268	0.042	0	endothelial cells
ATOH8	0	1.996632275	0.33	0.019	0	endothelial cells
GJA1	0	1.98843274	0.612	0.152	0	endothelial cells
ELMO1	0	1.969917469	0.579	0.088	0	endothelial cells
SYNPO	0	1.961373361	0.748	0.236	0	endothelial cells
SMAD1	0	1.958648961	0.344	0.059	0	endothelial cells
IPO11	0	1.943057408	0.411	0.045	0	endothelial cells
RNASE1	0	1.941956817	0.917	0.327	0	endothelial cells
NFIB	0	1.938698465	0.894	0.372	0	endothelial cells
COL13A1	0	1.936080464	0.201	0.015	0	endothelial cells
DLL1	0	1.935999313	0.321	0.033	0	endothelial cells
HOXD1	0	1.92658013	0.128	0.003	0	endothelial cells
KIAA0355	0	1.921223871	0.684	0.17	0	endothelial cells
VAMP5	0	1.920614574	0.804	0.414	0	endothelial cells
JAG2	0	1.920305093	0.411	0.045	0	endothelial cells
LIMCH1	0	1.9198997	0.586	0.103	0	endothelial cells
NPR1	0	1.919386171	0.322	0.015	0	endothelial cells
C1orf54	0	1.918372437	0.69	0.203	0	endothelial cells
GIMAP1	0	1.917530753	0.565	0.081	0	endothelial cells
SHE	0	1.91045818	0.435	0.012	0	endothelial cells
CCDC85B	0	1.902435418	0.885	0.477	0	endothelial cells
MMRN1	0	1.893135099	0.152	0.008	0	endothelial cells
ITGA6	0	1.887362918	0.755	0.276	0	endothelial cells
FGD5	0	1.88388002	0.447	0.04	0	endothelial cells
PDGFB	0	1.877093177	0.353	0.058	0	endothelial cells
GSN	0	1.864354102	0.97	0.734	0	endothelial cells
PDLIM1	0	1.859721878	0.911	0.578	0	endothelial cells
IFITM1	0	1.833670816	0.912	0.469	0	endothelial cells
RAPGEF3	0	1.833078506	0.465	0.053	0	endothelial cells
DYSF	0	1.830320201	0.413	0.024	0	endothelial cells
PLK2	0	1.82099746	0.417	0.126	0	endothelial cells
PRKCH	0	1.814765899	0.563	0.1	0	endothelial cells
GRB10	0	1.814394005	0.484	0.115	0	endothelial cells
TMEM204	0	1.80479757	0.643	0.19	0	endothelial cells
FZD4	0	1.802876525	0.481	0.048	0	endothelial cells
HOXD9	0	1.792625872	0.114	0.004	0	endothelial cells
EXOC3L1	0	1.790881316	0.194	0.021	0	endothelial cells
RAI14	0	1.777768911	0.581	0.163	0	endothelial cells
HBEGF	0	1.777166341	0.405	0.129	0	endothelial cells
SHANK3	0	1.762347675	0.418	0.015	0	endothelial cells
HES1	0	1.759391934	0.696	0.414	0	endothelial cells
EPHA4	0	1.758197423	0.376	0.042	0	endothelial cells
SGK1	0	1.757453053	0.748	0.333	0	endothelial cells
TEAD4	0	1.748726745	0.263	0.064	0	endothelial cells
CD36	0	1.748346951	0.452	0.108	0	endothelial cells
TMTC1	0	1.746653369	0.487	0.041	0	endothelial cells
TMEM150C	0	1.745342529	0.289	0.04	0	endothelial cells
CRTAC1	0	1.743804525	0.103	0.009	0	endothelial cells
ABCG1	0	1.742307072	0.488	0.126	0	endothelial cells
MAPK11	0	1.740890979	0.227	0.027	0	endothelial cells
ICAM1	0	1.740100359	0.412	0.174	0	endothelial cells
GATA2	0	1.737486912	0.251	0.015	0	endothelial cells
PCDH12	0	1.729583606	0.311	0.009	0	endothelial cells
SLC26A2	0	1.728506602	0.429	0.104	0	endothelial cells
ARL4A	0	1.726153267	0.613	0.259	0	endothelial cells
CTNNAL1	0	1.723993222	0.437	0.161	0	endothelial cells
PKP4	0	1.718211082	0.557	0.167	0	endothelial cells
LRRC32	0	1.718050329	0.544	0.135	0	endothelial cells
ZNF467	0	1.715896527	0.28	0.044	0	endothelial cells
GNA14	0	1.713279617	0.18	0.015	0	endothelial cells
LHX6	0	1.710394396	0.183	0.005	0	endothelial cells
CDC42EP3	0	1.710061399	0.639	0.193	0	endothelial cells
IL6ST	0	1.703872829	0.84	0.4	0	endothelial cells
PKN3	0	1.700477568	0.24	0.023	0	endothelial cells
GFOD2	0	1.688866889	0.469	0.091	0	endothelial cells
USHBP1	0	1.687673464	0.219	0.009	0	endothelial cells
RPS6KA2	0	1.687328703	0.479	0.085	0	endothelial cells
SASH1	0	1.686799712	0.567	0.09	0	endothelial cells
WARS	0	1.685359456	0.535	0.185	0	endothelial cells
CMIP	0	1.681472216	0.65	0.262	0	endothelial cells
RASGRP3	0	1.680495129	0.426	0.079	0	endothelial cells
THSD1	0	1.676148827	0.2	0.011	0	endothelial cells
RUNDC3B	0	1.671063722	0.213	0.011	0	endothelial cells
STC2	0	1.659232431	0.28	0.026	0	endothelial cells
MEOX1	0	1.654058979	0.154	0.009	0	endothelial cells
PIK3C2A	0	1.651373835	0.624	0.178	0	endothelial cells
PLXND1	0	1.642308143	0.613	0.155	0	endothelial cells
MFAP3	0	1.641775455	0.323	0.066	0	endothelial cells
CPXM2	0	1.638842827	0.275	0.037	0	endothelial cells
FSCN1	0	1.628288434	0.497	0.157	0	endothelial cells
HECW2	0	1.623849153	0.452	0.018	0	endothelial cells
TCN2	0	1.623234071	0.388	0.117	0	endothelial cells
ADAMTS6	0	1.619667878	0.266	0.064	0	endothelial cells
GABRD	0	1.619346911	0.113	0.014	0	endothelial cells
CAV1	0	1.617646003	0.886	0.391	0	endothelial cells
TCTEX1D1	0	1.616889015	0.123	0.009	0	endothelial cells
C1orf115	0	1.613548131	0.285	0.065	0	endothelial cells
CRIM1	0	1.602461883	0.661	0.242	0	endothelial cells
SH3BP5	0	1.600496447	0.595	0.196	0	endothelial cells
EPHB4	0	1.593121352	0.466	0.139	0	endothelial cells
ITPRIP	0	1.589942219	0.446	0.081	0	endothelial cells
ARAP3	0	1.586029462	0.338	0.041	0	endothelial cells
PLEKHG1	0	1.583460722	0.444	0.065	0	endothelial cells
RASA4	0	1.579847753	0.334	0.066	0	endothelial cells
GNAI2	0	1.578104701	0.835	0.482	0	endothelial cells
CPNE2	0	1.577514154	0.363	0.073	0	endothelial cells
ABI3	0	1.571433902	0.547	0.134	0	endothelial cells
NDRG1	0	1.566098144	0.775	0.37	0	endothelial cells
ITGA10	0	1.563648308	0.287	0.037	0	endothelial cells
BMPR2	0	1.55767711	0.728	0.266	0	endothelial cells
DOCK6	0	1.556552784	0.463	0.108	0	endothelial cells
PRMT1	0	1.554258272	0.816	0.494	0	endothelial cells
ASRGL1	0	1.546373114	0.365	0.12	0	endothelial cells
AFAP1L1	0	1.545595668	0.291	0.011	0	endothelial cells
TSPAN13	0	1.543867534	0.704	0.344	0	endothelial cells
PLEKHO2	0	1.543247143	0.391	0.088	0	endothelial cells
APP	0	1.540825017	0.95	0.654	0	endothelial cells
TPD52L1	0	1.540399684	0.368	0.123	0	endothelial cells
TACC1	0	1.537902381	0.852	0.484	0	endothelial cells
MECOM	0	1.53700153	0.446	0.139	0	endothelial cells
FAM171A1	0	1.535895577	0.321	0.076	0	endothelial cells
DDIT4	0	1.535880614	0.91	0.75	0	endothelial cells
TNFAIP1	0	1.533357188	0.462	0.149	0	endothelial cells
NUAK1	0	1.531074766	0.426	0.086	0	endothelial cells
ANKRD29	0	1.52872481	0.349	0.077	0	endothelial cells
SULF2	0	1.523935307	0.645	0.217	0	endothelial cells
IGF2	0	1.512127556	0.272	0.081	0	endothelial cells
DLC1	0	1.511899817	0.596	0.161	0	endothelial cells
BDKRB2	0	1.503628091	0.3	0.037	0	endothelial cells
ECE1	0	1.501708563	0.668	0.256	0	endothelial cells
CX3CL1	0	1.500492286	0.391	0.103	0	endothelial cells
TOX2	0	1.497122705	0.201	0.024	0	endothelial cells
MAP3K6	0	1.496824586	0.391	0.107	0	endothelial cells
FAM124B	0	1.490296425	0.118	0.004	0	endothelial cells
CTTNBP2NL	0	1.485936057	0.509	0.159	0	endothelial cells
LRRC8C	0	1.481599994	0.429	0.058	0	endothelial cells
GFOD1	0	1.472788462	0.431	0.061	0	endothelial cells
NRP1	0	1.472070259	0.646	0.232	0	endothelial cells
PGM5	0	1.472055489	0.246	0.023	0	endothelial cells
NCOA7	0	1.467890294	0.626	0.326	0	endothelial cells
FOXC1	0	1.466802118	0.292	0.079	0	endothelial cells
ABCB1	0	1.463573466	0.282	0.032	0	endothelial cells
TNFAIP8L1	0	1.461817968	0.283	0.061	0	endothelial cells
CLIC4	0	1.459350776	0.741	0.317	0	endothelial cells
SIPA1L2	0	1.458502148	0.36	0.091	0	endothelial cells
HOXB4	0	1.448856694	0.36	0.082	0	endothelial cells
LTC4S	0	1.447195501	0.289	0.084	0	endothelial cells
CPNE8	0	1.442463575	0.391	0.125	0	endothelial cells
ROM1	0	1.442024102	0.158	0.032	0	endothelial cells
FLI1	0	1.439052222	0.47	0.085	0	endothelial cells
UPP1	0	1.437572677	0.669	0.304	0	endothelial cells
PREX1	0	1.436929466	0.4	0.079	0	endothelial cells
DUSP23	0	1.436398486	0.728	0.423	0	endothelial cells
SEMA6A	0	1.435736461	0.392	0.079	0	endothelial cells
HDAC7	0	1.434808633	0.63	0.252	0	endothelial cells
LMCD1	0	1.434762844	0.637	0.203	0	endothelial cells
ATP1B3	0	1.427646749	0.804	0.488	0	endothelial cells
CSGALNACT1	0	1.426565644	0.342	0.066	0	endothelial cells
TMEM233	0	1.424248806	0.114	0.006	0	endothelial cells
IFI16	0	1.422356344	0.917	0.592	0	endothelial cells
SNTB2	0	1.418972366	0.547	0.153	0	endothelial cells
CCDC69	0	1.417173783	0.431	0.092	0	endothelial cells
GRAMD1A	0	1.416741132	0.706	0.303	0	endothelial cells
TSPAN12	0	1.416592501	0.331	0.101	0	endothelial cells
HMBOX1	0	1.416454702	0.455	0.165	0	endothelial cells
ACE	0	1.407937492	0.223	0.042	0	endothelial cells
LPAR6	0	1.405858265	0.606	0.228	0	endothelial cells
FLT4	0	1.405211668	0.226	0.006	0	endothelial cells
ENTPD1	0	1.40175294	0.657	0.188	0	endothelial cells
MPZL2	0	1.399175185	0.521	0.239	0	endothelial cells
TCF7L1	0	1.398252392	0.224	0.044	0	endothelial cells
PTPRG	0	1.397719523	0.536	0.154	0	endothelial cells
CAPN11	0	1.397531265	0.102	0.004	0	endothelial cells
FZD6	0	1.397518601	0.342	0.095	0	endothelial cells
PITPNC1	0	1.39716927	0.448	0.101	0	endothelial cells
TAOK2	0	1.394723141	0.428	0.125	0	endothelial cells
SHC1	0	1.394683318	0.531	0.228	0	endothelial cells
TMEM44	0	1.39321434	0.247	0.07	0	endothelial cells
MALL	0	1.37843943	0.667	0.245	0	endothelial cells
PPM1F	0	1.376053893	0.346	0.069	0	endothelial cells
YES1	0	1.375200487	0.459	0.162	0	endothelial cells
TMEM173	0	1.373977945	0.674	0.292	0	endothelial cells
PDGFD	0	1.373669694	0.339	0.107	0	endothelial cells
EMP2	0	1.368680046	0.773	0.393	0	endothelial cells
CDC37	0	1.366617016	0.872	0.592	0	endothelial cells
SERTAD1	0	1.365945207	0.517	0.239	0	endothelial cells
CNTNAP3B	0	1.363355282	0.243	0.021	0	endothelial cells
MYH9	0	1.360905659	0.929	0.634	0	endothelial cells
SRP14	0	1.360070765	0.995	0.973	0	endothelial cells
FBXO31	0	1.359200858	0.33	0.074	0	endothelial cells
LAMB1	0	1.359184126	0.619	0.226	0	endothelial cells
SPTBN1	0	1.356094344	0.89	0.523	0	endothelial cells
GPRC5B	0	1.354840188	0.431	0.137	0	endothelial cells
LUZP1	0	1.353140605	0.604	0.214	0	endothelial cells
ABCD4	0	1.349578286	0.499	0.202	0	endothelial cells
ASS1	0	1.348144515	0.562	0.224	0	endothelial cells
SNX3	0	1.34364277	0.937	0.803	0	endothelial cells
FOSL2	0	1.338453113	0.73	0.383	0	endothelial cells
PRX	0	1.337028233	0.128	0.011	0	endothelial cells
ZNF521	0	1.336616891	0.287	0.041	0	endothelial cells
RAPGEF5	0	1.332375853	0.419	0.114	0	endothelial cells
RFTN1	0	1.332361098	0.395	0.112	0	endothelial cells
RGS3	0	1.332008264	0.413	0.176	0	endothelial cells
C9orf40	0	1.330834655	0.15	0.03	0	endothelial cells
PREX2	0	1.328373931	0.412	0.021	0	endothelial cells
NOVA2	0	1.326011666	0.308	0.005	0	endothelial cells
BCR	0	1.325677571	0.425	0.122	0	endothelial cells
SH3BGRL2	0	1.325586215	0.401	0.149	0	endothelial cells
TGM2	0	1.324587402	0.685	0.303	0	endothelial cells
CEP68	0	1.32361772	0.429	0.114	0	endothelial cells
RAB13	0	1.321339248	0.849	0.555	0	endothelial cells
FILIP1	0	1.316501556	0.427	0.086	0	endothelial cells
TMCC3	0	1.313935617	0.333	0.073	0	endothelial cells
APOL3	0	1.313108078	0.401	0.123	0	endothelial cells
CDK17	0	1.310181475	0.373	0.103	0	endothelial cells
MLKL	0	1.306585256	0.301	0.089	0	endothelial cells
MRPL33	0	1.306420475	0.87	0.659	0	endothelial cells
TEAD2	0	1.302742593	0.363	0.108	0	endothelial cells
CDH24	0	1.301449223	0.161	0.018	0	endothelial cells
CTNNB1	0	1.300849163	0.799	0.562	0	endothelial cells
ZEB1	0	1.299831817	0.559	0.158	0	endothelial cells
ADIPOR2	0	1.299006639	0.4	0.159	0	endothelial cells
TSHZ2	0	1.298393306	0.75	0.295	0	endothelial cells
PXN	0	1.298115245	0.53	0.217	0	endothelial cells
MAGI1	0	1.292108767	0.537	0.186	0	endothelial cells
MIDN	0	1.289618194	0.681	0.398	0	endothelial cells
INMT	0	1.288305678	0.21	0.055	0	endothelial cells
CHST1	0	1.28722693	0.141	0.017	0	endothelial cells
ARHGAP31	0	1.279627172	0.387	0.039	0	endothelial cells
MATN2	0	1.273909462	0.337	0.111	0	endothelial cells
MAP3K11	0	1.266156449	0.525	0.212	0	endothelial cells
KBTBD2	0	1.266025197	0.36	0.12	0	endothelial cells
GIT1	0	1.263954935	0.309	0.095	0	endothelial cells
PEA15	0	1.255378038	0.651	0.325	0	endothelial cells
FES	0	1.254442886	0.324	0.103	0	endothelial cells
ADRB2	0	1.253394562	0.127	0.023	0	endothelial cells
LMNA	0	1.24878526	0.918	0.717	0	endothelial cells
ARGLU1	0	1.248341315	0.835	0.561	0	endothelial cells
NEURL1B	0	1.244609324	0.385	0.101	0	endothelial cells
ARID5A	0	1.242127223	0.511	0.229	0	endothelial cells
SLC29A1	0	1.241095088	0.385	0.152	0	endothelial cells
LRRC8A	0	1.239063515	0.51	0.19	0	endothelial cells
CDKN1A	0	1.233736346	0.602	0.366	0	endothelial cells
NRP2	0	1.233323015	0.379	0.132	0	endothelial cells
EPB41L4A	0	1.233240751	0.3	0.083	0	endothelial cells
SH2B2	0	1.233030635	0.178	0.043	0	endothelial cells
JMJD1C	0	1.23148392	0.671	0.402	0	endothelial cells
PGS1	0	1.229767749	0.293	0.087	0	endothelial cells
KIF17	0	1.228845506	0.159	0.011	0	endothelial cells
BHLHE40	0	1.224553654	0.72	0.473	0	endothelial cells
A4GALT	0	1.222752571	0.362	0.115	0	endothelial cells
TNXB	0	1.218443585	0.436	0.052	0	endothelial cells
CLDN15	0	1.217934887	0.357	0.14	0	endothelial cells
RALGDS	0	1.216579857	0.413	0.154	0	endothelial cells
DUSP7	0	1.215072229	0.2	0.052	0	endothelial cells
INPP1	0	1.209022158	0.457	0.215	0	endothelial cells
BAALC	0	1.20832383	0.133	0.017	0	endothelial cells
FYN	0	1.207182719	0.529	0.177	0	endothelial cells
ARHGEF3	0	1.201454358	0.368	0.114	0	endothelial cells
ABL2	0	1.19673899	0.593	0.197	0	endothelial cells
GBP4	0	1.195702236	0.414	0.12	0	endothelial cells
MEF2C	0	1.19413807	0.809	0.3	0	endothelial cells
PARVB	0	1.190641122	0.438	0.116	0	endothelial cells
DPYSL2	0	1.189663037	0.645	0.316	0	endothelial cells
CSF2RB	0	1.187706365	0.217	0.034	0	endothelial cells
ST6GALNAC3	0	1.18611351	0.244	0.012	0	endothelial cells
EFNA1	0	1.185632502	0.622	0.309	0	endothelial cells
ITPKC	0	1.184232607	0.299	0.115	0	endothelial cells
PTPN12	0	1.181602424	0.617	0.334	0	endothelial cells
NDST1	0	1.179912462	0.35	0.085	0	endothelial cells
HHEX	0	1.17658407	0.402	0.149	0	endothelial cells
CSRNP1	0	1.1755266	0.425	0.185	0	endothelial cells
SIK1	0	1.17540517	0.568	0.274	0	endothelial cells
SMAD9	0	1.173222737	0.251	0.032	0	endothelial cells
SULT1C4	0	1.172116713	0.109	0.012	0	endothelial cells
NOTCH1	0	1.170406301	0.431	0.094	0	endothelial cells
TTYH2	0	1.169932347	0.139	0.02	0	endothelial cells
SLC16A14	0	1.169908708	0.144	0.012	0	endothelial cells
PICALM	0	1.169338592	0.688	0.388	0	endothelial cells
GIPC3	0	1.167861748	0.148	0.005	0	endothelial cells
SNCG	0	1.164445627	0.582	0.152	0	endothelial cells
STAB1	0	1.1631104	0.411	0.093	0	endothelial cells
ERF	0	1.161881433	0.399	0.178	0	endothelial cells
CFI	0	1.160852346	0.571	0.246	0	endothelial cells
ASAP1	0	1.157823789	0.533	0.202	0	endothelial cells
CRK	0	1.150102998	0.543	0.262	0	endothelial cells
KLHL5	0	1.150001472	0.373	0.14	0	endothelial cells
FRMD8	0	1.143319139	0.396	0.178	0	endothelial cells
TNFRSF1A	0	1.13662001	0.794	0.518	0	endothelial cells
MGST2	0	1.132652172	0.817	0.48	0	endothelial cells
APOL4	0	1.129634274	0.133	0.022	0	endothelial cells
SLC44A2	0	1.128781762	0.532	0.277	0	endothelial cells
UACA	0	1.128731914	0.626	0.303	0	endothelial cells
CEP112	0	1.127320204	0.206	0.043	0	endothelial cells
PKIG	0	1.126184489	0.583	0.285	0	endothelial cells
JAM3	0	1.125121476	0.319	0.086	0	endothelial cells
BAG3	0	1.124944602	0.436	0.187	0	endothelial cells
TMEM184B	0	1.121977011	0.383	0.161	0	endothelial cells
ATP8B1	0	1.121032426	0.419	0.176	0	endothelial cells
PPP3CA	0	1.119123189	0.558	0.3	0	endothelial cells
CLEC2B	0	1.11578149	0.738	0.371	0	endothelial cells
HIPK3	0	1.114450954	0.506	0.222	0	endothelial cells
SH2B3	0	1.113884761	0.331	0.088	0	endothelial cells
GAS2L1	0	1.112970407	0.298	0.109	0	endothelial cells
MYC	0	1.112176242	0.546	0.253	0	endothelial cells
CD81	0	1.108979067	0.897	0.615	0	endothelial cells
RNF125	0	1.103806124	0.248	0.04	0	endothelial cells
CARD8	0	1.103103107	0.455	0.154	0	endothelial cells
EBF3	0	1.102512539	0.155	0.013	0	endothelial cells
NXN	0	1.099361479	0.244	0.076	0	endothelial cells
UTRN	0	1.098591635	0.637	0.265	0	endothelial cells
ZNF436	0	1.098149664	0.181	0.039	0	endothelial cells
CHSY1	0	1.096320007	0.432	0.146	0	endothelial cells
IFITM2	0	1.090055648	0.992	0.845	0	endothelial cells
PCDH1	0	1.089336569	0.413	0.168	0	endothelial cells
KLF10	0	1.083460986	0.503	0.259	0	endothelial cells
ADD1	0	1.082242012	0.609	0.355	0	endothelial cells
STXBP1	0	1.081729474	0.266	0.066	0	endothelial cells
MFSD6	0	1.079636509	0.324	0.127	0	endothelial cells
CLSTN3	0	1.075770794	0.304	0.101	0	endothelial cells
ANKRD28	0	1.071333441	0.47	0.22	0	endothelial cells
TAL1	0	1.070927755	0.152	0.005	0	endothelial cells
ITGA9	0	1.070666609	0.236	0.02	0	endothelial cells
ABCG2	0	1.066573827	0.117	0.013	0	endothelial cells
HIP1	0	1.06532065	0.44	0.126	0	endothelial cells
KTN1	0	1.065271416	0.925	0.73	0	endothelial cells
LEPR	0	1.064326798	0.317	0.069	0	endothelial cells
FRMD4B	0	1.063559732	0.434	0.17	0	endothelial cells
MEF2A	0	1.063039017	0.536	0.261	0	endothelial cells
PPFIBP1	0	1.058404058	0.515	0.234	0	endothelial cells
PROS1	0	1.054504046	0.478	0.177	0	endothelial cells
TSPAN9	0	1.053698786	0.347	0.112	0	endothelial cells
MYO1B	0	1.052667004	0.532	0.268	0	endothelial cells
VASH1	0	1.052406106	0.258	0.054	0	endothelial cells
TAF1C	0	1.048212056	0.277	0.084	0	endothelial cells
CCDC85A	0	1.04788942	0.114	0.007	0	endothelial cells
BNIP2	0	1.042349485	0.612	0.3	0	endothelial cells
ZNF366	0	1.03908645	0.169	0.004	0	endothelial cells
NFKBIA	0	1.038565569	0.882	0.715	0	endothelial cells
DUSP1	0	1.038080364	0.947	0.762	0	endothelial cells
SERINC3	0	1.037258895	0.716	0.462	0	endothelial cells
ATN1	0	1.035208418	0.477	0.232	0	endothelial cells
ST8SIA4	0	1.035055683	0.301	0.074	0	endothelial cells
VAT1	0	1.034974598	0.492	0.251	0	endothelial cells
XAF1	0	1.03468447	0.574	0.274	0	endothelial cells
EML3	0	1.034602803	0.361	0.146	0	endothelial cells
MAPK3	0	1.032159813	0.443	0.221	0	endothelial cells
MFNG	0	1.032067757	0.297	0.085	0	endothelial cells
ROBO1	0	1.030367771	0.247	0.057	0	endothelial cells
FKBP9	0	1.030259097	0.501	0.252	0	endothelial cells
KLF9	0	1.02951486	0.66	0.352	0	endothelial cells
ITM2B	0	1.023660752	0.997	0.957	0	endothelial cells
PRKD2	0	1.023609376	0.366	0.156	0	endothelial cells
LRCH1	0	1.022020226	0.34	0.117	0	endothelial cells
BCAP29	0	1.020507012	0.561	0.29	0	endothelial cells
ITGA1	0	1.017993598	0.577	0.239	0	endothelial cells
NUDCD1	0	1.013011633	0.269	0.094	0	endothelial cells
PIM3	0	1.012140876	0.6	0.386	0	endothelial cells
LAP3	0	1.011019825	0.557	0.339	0	endothelial cells
MGAT4A	0	1.010853569	0.491	0.17	0	endothelial cells
IER2	0	1.010491596	0.805	0.581	0	endothelial cells
TTC28	0	1.008638974	0.406	0.076	0	endothelial cells
WNK1	0	1.008635896	0.622	0.338	0	endothelial cells
RAPGEF2	0	1.002766499	0.336	0.101	0	endothelial cells
BCL3	1.48E-306	1.176249411	0.358	0.158	2.43E-302	endothelial cells
ARRDC3	1.29E-304	1.246705784	0.479	0.265	2.12E-300	endothelial cells
MLEC	1.46E-304	1.040508685	0.599	0.402	2.39E-300	endothelial cells
EXOC6	1.17E-296	1.217172331	0.287	0.11	1.92E-292	endothelial cells
EDN1	1.62E-291	2.417075675	0.33	0.147	2.66E-287	endothelial cells
HIF3A	4.00E-291	1.017996261	0.222	0.07	6.55E-287	endothelial cells
RALB	2.28E-282	1.048641729	0.459	0.253	3.74E-278	endothelial cells
CARD10	4.95E-281	1.067376939	0.2	0.061	8.11E-277	endothelial cells
UGCG	7.21E-276	1.109178945	0.525	0.325	1.18E-271	endothelial cells
KLF4	4.28E-265	1.043843792	0.45	0.247	7.01E-261	endothelial cells
NUDT14	8.34E-257	1.0091784	0.444	0.245	1.37E-252	endothelial cells
HAPLN3	1.16E-256	1.112647699	0.287	0.117	1.89E-252	endothelial cells
SPRY4	3.83E-253	1.064526517	0.203	0.066	6.27E-249	endothelial cells
FUT11	6.95E-251	1.015669881	0.266	0.104	1.14E-246	endothelial cells
WDR74	4.01E-248	1.004392923	0.589	0.398	6.57E-244	endothelial cells
PELI1	1.90E-243	1.054344302	0.392	0.207	3.12E-239	endothelial cells
DHRS7B	3.31E-242	1.015834549	0.33	0.153	5.42E-238	endothelial cells
SLC48A1	8.18E-240	1.021579298	0.227	0.082	1.34E-235	endothelial cells
OSBPL1A	2.89E-232	1.187225069	0.382	0.202	4.73E-228	endothelial cells
GRPEL2	4.57E-223	1.005565707	0.19	0.064	7.48E-219	endothelial cells
MSX1	2.56E-216	1.238642805	0.129	0.033	4.20E-212	endothelial cells
TMEM121	2.48E-210	1.247017129	0.108	0.024	4.07E-206	endothelial cells
SLCO4A1	1.33E-205	1.12426402	0.257	0.112	2.18E-201	endothelial cells
IVNS1ABP	1.15E-174	1.16016674	0.487	0.337	1.88E-170	endothelial cells
LRRC1	1.12E-123	1.189679704	0.233	0.124	1.84E-119	endothelial cells
FOSB	4.19E-111	1.041337954	0.448	0.322	6.87E-107	endothelial cells
HBB	1.41E-81	1.53945498	0.212	0.118	2.31E-77	endothelial cells
FOSL1	2.44E-77	1.06355674	0.135	0.065	3.99E-73	endothelial cells
CA4	1.23E-76	1.994834235	0.108	0.047	2.01E-72	endothelial cells
HBA2	1.49E-49	1.456689016	0.148	0.085	2.44E-45	endothelial cells
AKAP12	3.93E-24	1.573994398	0.282	0.234	6.44E-20	endothelial cells
KLRB1	0	4.352382422	0.517	0.094	0	Cytotoxic cells
CD2	0	4.279941377	0.832	0.103	0	Cytotoxic cells
GZMA	0	4.211320977	0.39	0.123	0	Cytotoxic cells
CD3D	0	4.099157352	0.876	0.197	0	Cytotoxic cells
CD3E	0	4.047302976	0.816	0.076	0	Cytotoxic cells
CD7	0	3.942573093	0.669	0.111	0	Cytotoxic cells
CTSW	0	3.800225242	0.309	0.052	0	Cytotoxic cells
TNFRSF18	0	3.765528631	0.208	0.045	0	Cytotoxic cells
CD3G	0	3.750391367	0.593	0.041	0	Cytotoxic cells
TMIGD2	0	3.611923277	0.159	0.011	0	Cytotoxic cells
GPR171	0	3.500181901	0.374	0.029	0	Cytotoxic cells
IL7R	0	3.446663829	0.637	0.113	0	Cytotoxic cells
PRF1	0	3.364036305	0.28	0.047	0	Cytotoxic cells
TRAT1	0	3.328557494	0.28	0.015	0	Cytotoxic cells
GZMM	0	3.275135994	0.31	0.035	0	Cytotoxic cells
LCK	0	3.135980269	0.627	0.09	0	Cytotoxic cells
TIGIT	0	3.10148168	0.292	0.032	0	Cytotoxic cells
CD247	0	3.089724223	0.445	0.047	0	Cytotoxic cells
SIRPG	0	3.05343652	0.224	0.014	0	Cytotoxic cells
CD69	0	3.040697398	0.586	0.143	0	Cytotoxic cells
CD8A	0	2.941128757	0.234	0.054	0	Cytotoxic cells
MAL	0	2.919432927	0.14	0.01	0	Cytotoxic cells
CTLA4	0	2.915794475	0.12	0.012	0	Cytotoxic cells
CXCR6	0	2.843880321	0.19	0.023	0	Cytotoxic cells
LAT	0	2.816856544	0.446	0.076	0	Cytotoxic cells
SH2D2A	0	2.789834089	0.255	0.038	0	Cytotoxic cells
CST7	0	2.688263509	0.361	0.119	0	Cytotoxic cells
PYHIN1	0	2.682737891	0.235	0.021	0	Cytotoxic cells
CCR7	0	2.6807277	0.332	0.038	0	Cytotoxic cells
SKAP1	0	2.650051396	0.318	0.057	0	Cytotoxic cells
CD6	0	2.632579237	0.311	0.031	0	Cytotoxic cells
CD96	0	2.559159141	0.367	0.047	0	Cytotoxic cells
SPOCK2	0	2.557524821	0.494	0.08	0	Cytotoxic cells
ICOS	0	2.52849186	0.123	0.009	0	Cytotoxic cells
BIN2	0	2.490121348	0.405	0.069	0	Cytotoxic cells
SIT1	0	2.470592681	0.38	0.059	0	Cytotoxic cells
TRAF3IP3	0	2.42668992	0.536	0.094	0	Cytotoxic cells
PIK3IP1	0	2.424815489	0.648	0.24	0	Cytotoxic cells
CD8B	0	2.420589974	0.212	0.05	0	Cytotoxic cells
CYTIP	0	2.395803225	0.695	0.18	0	Cytotoxic cells
GRAP2	0	2.36581759	0.252	0.022	0	Cytotoxic cells
CD5	0	2.354142079	0.208	0.015	0	Cytotoxic cells
S1PR4	0	2.332896816	0.276	0.048	0	Cytotoxic cells
RAC2	0	2.320899	0.783	0.254	0	Cytotoxic cells
ZAP70	0	2.315949042	0.276	0.032	0	Cytotoxic cells
SYTL3	0	2.274842796	0.254	0.042	0	Cytotoxic cells
TXK	0	2.251997026	0.136	0.012	0	Cytotoxic cells
PTPRCAP	0	2.244272554	0.903	0.272	0	Cytotoxic cells
STAT4	0	2.235106885	0.214	0.031	0	Cytotoxic cells
SELL	0	2.228045418	0.357	0.104	0	Cytotoxic cells
PTPRC	0	2.222829464	0.788	0.221	0	Cytotoxic cells
CD27	0	2.222646342	0.436	0.091	0	Cytotoxic cells
CD52	0	2.220135544	0.959	0.502	0	Cytotoxic cells
EVL	0	2.219128224	0.777	0.336	0	Cytotoxic cells
APOBEC3G	0	2.211439125	0.338	0.126	0	Cytotoxic cells
CD48	0	2.205413266	0.64	0.155	0	Cytotoxic cells
IL2RB	0	2.187762782	0.196	0.018	0	Cytotoxic cells
OXNAD1	0	2.186429203	0.327	0.077	0	Cytotoxic cells
LTB	0	2.178917308	0.754	0.263	0	Cytotoxic cells
TBC1D10C	0	2.11492791	0.495	0.105	0	Cytotoxic cells
ACAP1	0	2.080826626	0.575	0.142	0	Cytotoxic cells
SCML4	0	2.058873706	0.204	0.023	0	Cytotoxic cells
PTPN7	0	2.03208674	0.363	0.076	0	Cytotoxic cells
CORO1A	0	2.029628362	0.892	0.335	0	Cytotoxic cells
RGL4	0	2.020324148	0.175	0.016	0	Cytotoxic cells
SUSD3	0	1.963097918	0.25	0.061	0	Cytotoxic cells
THEMIS	0	1.953533181	0.152	0.009	0	Cytotoxic cells
ICAM3	0	1.933913973	0.54	0.203	0	Cytotoxic cells
SAMD3	0	1.93201098	0.141	0.017	0	Cytotoxic cells
IL32	0	1.927683331	0.937	0.742	0	Cytotoxic cells
DEF6	0	1.879862331	0.314	0.105	0	Cytotoxic cells
SLAMF1	0	1.849918319	0.167	0.023	0	Cytotoxic cells
IKZF1	0	1.819595791	0.372	0.075	0	Cytotoxic cells
RHOH	0	1.812198397	0.47	0.107	0	Cytotoxic cells
IL12RB1	0	1.801619222	0.146	0.022	0	Cytotoxic cells
CLEC2D	0	1.788017589	0.25	0.054	0	Cytotoxic cells
RASAL3	0	1.762355005	0.273	0.062	0	Cytotoxic cells
ITK	0	1.739288741	0.211	0.019	0	Cytotoxic cells
RUNX3	0	1.726856251	0.221	0.049	0	Cytotoxic cells
ARHGDIB	0	1.684847797	0.977	0.666	0	Cytotoxic cells
CD28	0	1.626163999	0.137	0.009	0	Cytotoxic cells
BTG1	0	1.600651484	0.981	0.873	0	Cytotoxic cells
UCP2	0	1.598805699	0.574	0.259	0	Cytotoxic cells
MYO1G	0	1.573358752	0.272	0.063	0	Cytotoxic cells
LDHB	0	1.569727526	0.859	0.563	0	Cytotoxic cells
ARHGAP30	0	1.52355494	0.289	0.086	0	Cytotoxic cells
LIMD2	0	1.445486352	0.626	0.264	0	Cytotoxic cells
STK4	0	1.414926312	0.551	0.334	0	Cytotoxic cells
TNFAIP8	0	1.380754587	0.448	0.213	0	Cytotoxic cells
SPN	0	1.333774108	0.225	0.053	0	Cytotoxic cells
RPS29	0	1.332035704	1	0.997	0	Cytotoxic cells
BCL11B	0	1.21133387	0.185	0.032	0	Cytotoxic cells
ZFP36L2	0	1.203171767	0.888	0.785	0	Cytotoxic cells
RCSD1	0	1.195202794	0.372	0.135	0	Cytotoxic cells
RPSA	0	1.182454743	0.99	0.955	0	Cytotoxic cells
PFN1	0	1.135124689	0.983	0.972	0	Cytotoxic cells
RPS27	0	1.111647695	1	1	0	Cytotoxic cells
RPL21	0	1.082548155	1	0.999	0	Cytotoxic cells
RPS3	0	1.053781084	1	0.998	0	Cytotoxic cells
CD37	0	1.051228335	0.746	0.288	0	Cytotoxic cells
CAMK4	0	1.040411956	0.202	0.026	0	Cytotoxic cells
RPS27A	0	1.018727695	1	0.997	0	Cytotoxic cells
ITGB7	1.52E-306	1.821331749	0.208	0.049	2.50E-302	Cytotoxic cells
SLA2	3.21E-303	1.831424084	0.113	0.014	5.25E-299	Cytotoxic cells
CCR6	4.47E-303	1.583112226	0.17	0.033	7.33E-299	Cytotoxic cells
GATA3	5.32E-303	2.10363947	0.219	0.056	8.72E-299	Cytotoxic cells
SOCS1	1.82E-301	2.103079406	0.345	0.132	2.98E-297	Cytotoxic cells
XCL2	3.12E-301	3.961484707	0.134	0.021	5.12E-297	Cytotoxic cells
ARHGAP15	6.66E-286	1.228567293	0.389	0.158	1.09E-281	Cytotoxic cells
ITGA4	2.06E-280	1.327161564	0.203	0.05	3.37E-276	Cytotoxic cells
NKG7	1.41E-274	3.8607142	0.399	0.196	2.31E-270	Cytotoxic cells
IL16	3.86E-270	1.06453773	0.258	0.08	6.33E-266	Cytotoxic cells
STK17B	2.29E-265	1.354933387	0.488	0.274	3.75E-261	Cytotoxic cells
FLT3LG	4.48E-264	2.243825103	0.198	0.051	7.33E-260	Cytotoxic cells
DENND2D	6.32E-261	1.859814508	0.338	0.143	1.03E-256	Cytotoxic cells
TNFRSF25	5.34E-259	1.960791074	0.23	0.069	8.74E-255	Cytotoxic cells
IPCEF1	6.03E-252	1.228138756	0.148	0.03	9.87E-248	Cytotoxic cells
STK17A	2.79E-250	1.376744048	0.506	0.31	4.58E-246	Cytotoxic cells
ARHGAP9	5.66E-250	1.619701422	0.228	0.068	9.27E-246	Cytotoxic cells
LAG3	4.96E-248	2.609002616	0.159	0.035	8.13E-244	Cytotoxic cells
IL2RA	1.38E-240	2.950633396	0.112	0.018	2.27E-236	Cytotoxic cells
KLRG1	1.70E-232	2.497031552	0.129	0.024	2.79E-228	Cytotoxic cells
SLAMF6	4.20E-231	1.790879289	0.13	0.025	6.89E-227	Cytotoxic cells
KLRD1	1.78E-227	1.50160467	0.159	0.038	2.92E-223	Cytotoxic cells
TAGAP	2.43E-227	1.499447898	0.201	0.057	3.98E-223	Cytotoxic cells
DENND1C	1.75E-222	1.562359286	0.151	0.034	2.86E-218	Cytotoxic cells
GNG2	3.22E-221	1.521884991	0.251	0.088	5.27E-217	Cytotoxic cells
DOCK8	5.26E-217	1.035516812	0.325	0.14	8.62E-213	Cytotoxic cells
PDE3B	1.51E-216	1.215660792	0.126	0.025	2.48E-212	Cytotoxic cells
IL10RA	2.15E-211	1.252791476	0.228	0.076	3.52E-207	Cytotoxic cells
PTPN22	3.81E-210	1.634502781	0.184	0.052	6.25E-206	Cytotoxic cells
AKNA	6.83E-206	1.234829817	0.294	0.123	1.12E-201	Cytotoxic cells
GZMH	1.79E-203	3.556640802	0.217	0.074	2.93E-199	Cytotoxic cells
LEPROTL1	6.33E-202	1.372144354	0.559	0.44	1.04E-197	Cytotoxic cells
BATF	2.71E-201	2.527286694	0.295	0.129	4.44E-197	Cytotoxic cells
RORA	9.07E-198	1.274264054	0.379	0.203	1.49E-193	Cytotoxic cells
SELPLG	1.10E-195	1.668065979	0.249	0.094	1.81E-191	Cytotoxic cells
EMB	2.24E-194	1.500220078	0.331	0.159	3.66E-190	Cytotoxic cells
GBP5	5.74E-191	1.298720067	0.145	0.036	9.40E-187	Cytotoxic cells
RASGRP1	5.78E-191	1.318895428	0.15	0.038	9.47E-187	Cytotoxic cells
TCF7	1.96E-190	1.658465328	0.223	0.08	3.22E-186	Cytotoxic cells
SNX20	4.11E-185	1.436837116	0.146	0.037	6.74E-181	Cytotoxic cells
TUBA4A	1.81E-178	1.408266211	0.441	0.281	2.97E-174	Cytotoxic cells
PSTPIP1	4.78E-178	1.763163854	0.172	0.052	7.82E-174	Cytotoxic cells
TOX	1.37E-172	1.42335704	0.125	0.03	2.24E-168	Cytotoxic cells
WIPF1	1.38E-172	1.179900296	0.415	0.245	2.26E-168	Cytotoxic cells
LPXN	9.94E-171	1.395334505	0.284	0.127	1.63E-166	Cytotoxic cells
HMGB2	3.88E-170	1.487621385	0.621	0.532	6.35E-166	Cytotoxic cells
HIST1H1D	7.15E-169	1.884194027	0.201	0.07	1.17E-164	Cytotoxic cells
ANKRD44	3.25E-166	1.042510255	0.252	0.104	5.33E-162	Cytotoxic cells
C16orf54	6.37E-166	1.738631511	0.107	0.023	1.04E-161	Cytotoxic cells
DUSP2	4.20E-163	2.05830916	0.261	0.115	6.88E-159	Cytotoxic cells
LEF1	9.27E-159	1.729656676	0.214	0.083	1.52E-154	Cytotoxic cells
TRAF1	1.33E-158	1.339456192	0.117	0.028	2.17E-154	Cytotoxic cells
SP140	1.89E-158	1.25273388	0.174	0.056	3.10E-154	Cytotoxic cells
KLRC1	8.36E-158	3.851717623	0.104	0.023	1.37E-153	Cytotoxic cells
RHOF	1.72E-157	1.505893187	0.332	0.179	2.82E-153	Cytotoxic cells
CCND3	8.22E-154	1.212966653	0.509	0.387	1.35E-149	Cytotoxic cells
ARHGAP25	2.58E-153	1.389110063	0.181	0.062	4.22E-149	Cytotoxic cells
TMC8	3.84E-153	1.353983959	0.207	0.079	6.28E-149	Cytotoxic cells
FNBP1	3.25E-149	1.099761096	0.381	0.226	5.33E-145	Cytotoxic cells
ARHGEF1	3.81E-149	1.327987427	0.398	0.253	6.25E-145	Cytotoxic cells
PPP2R5C	4.82E-148	1.356565646	0.467	0.347	7.90E-144	Cytotoxic cells
MAP4K1	8.23E-148	1.431119517	0.156	0.049	1.35E-143	Cytotoxic cells
CYTH4	5.91E-144	1.316280658	0.188	0.068	9.69E-140	Cytotoxic cells
MATK	7.41E-143	1.91074619	0.109	0.027	1.21E-138	Cytotoxic cells
GIMAP2	1.36E-124	1.581889253	0.244	0.118	2.23E-120	Cytotoxic cells
TMEM156	5.57E-123	1.354040958	0.152	0.052	9.12E-119	Cytotoxic cells
APBA2	3.19E-120	1.519527573	0.112	0.032	5.22E-116	Cytotoxic cells
BIN1	1.89E-116	1.184317583	0.357	0.231	3.10E-112	Cytotoxic cells
PRDM1	5.56E-116	1.196323912	0.269	0.14	9.12E-112	Cytotoxic cells
FGD3	2.76E-114	1.173260402	0.141	0.049	4.53E-110	Cytotoxic cells
GZMK	4.92E-114	3.190279776	0.201	0.091	8.06E-110	Cytotoxic cells
TNFRSF4	9.72E-113	3.158769982	0.216	0.1	1.59E-108	Cytotoxic cells
ITGAL	4.93E-109	1.062922416	0.123	0.04	8.08E-105	Cytotoxic cells
GZMB	1.89E-107	3.386296694	0.239	0.125	3.09E-103	Cytotoxic cells
FBLN7	4.62E-94	1.137947635	0.103	0.033	7.56E-90	Cytotoxic cells
IL27RA	1.37E-91	1.361183088	0.14	0.055	2.24E-87	Cytotoxic cells
CASP8	3.85E-91	1.462078076	0.279	0.171	6.31E-87	Cytotoxic cells
PLEKHF1	1.79E-90	1.695890859	0.184	0.087	2.94E-86	Cytotoxic cells
UTS2	9.53E-86	1.763575013	0.128	0.05	1.56E-81	Cytotoxic cells
ATP6V0E2	8.40E-85	1.296114833	0.209	0.11	1.38E-80	Cytotoxic cells
CISH	6.11E-84	1.617302021	0.134	0.054	1.00E-79	Cytotoxic cells
PASK	9.65E-84	1.305465962	0.102	0.035	1.58E-79	Cytotoxic cells
SEMA4D	2.79E-81	1.081022587	0.214	0.115	4.57E-77	Cytotoxic cells
CYFIP2	7.20E-81	1.053940039	0.17	0.079	1.18E-76	Cytotoxic cells
ZNF101	4.52E-80	1.139937034	0.124	0.049	7.40E-76	Cytotoxic cells
CDC42SE2	1.47E-79	1.043170783	0.398	0.315	2.41E-75	Cytotoxic cells
PTTG1	2.65E-79	1.112247154	0.243	0.137	4.34E-75	Cytotoxic cells
RCAN3	4.71E-76	1.165411288	0.226	0.131	7.72E-72	Cytotoxic cells
PIM1	2.22E-74	1.177380652	0.326	0.228	3.64E-70	Cytotoxic cells
PTGER4	2.05E-73	1.366739183	0.156	0.073	3.36E-69	Cytotoxic cells
CARD16	1.86E-65	1.11203599	0.451	0.389	3.04E-61	Cytotoxic cells
PBXIP1	5.87E-61	1.086830372	0.34	0.263	9.61E-57	Cytotoxic cells
AQP3	1.32E-59	1.102661879	0.239	0.152	2.17E-55	Cytotoxic cells
CENPK	4.60E-57	1.540991422	0.114	0.05	7.53E-53	Cytotoxic cells
SH3BP1	5.26E-55	1.228616264	0.144	0.074	8.62E-51	Cytotoxic cells
TACC3	5.93E-54	1.161863033	0.149	0.077	9.71E-50	Cytotoxic cells
DGKA	8.16E-52	1.037148542	0.193	0.117	1.34E-47	Cytotoxic cells
RNF166	1.07E-50	1.180090234	0.207	0.13	1.75E-46	Cytotoxic cells
MAD2L1	4.83E-50	1.041816368	0.138	0.071	7.92E-46	Cytotoxic cells
SUPT3H	6.78E-50	1.199573585	0.13	0.066	1.11E-45	Cytotoxic cells
BTN3A2	4.02E-48	1.008463435	0.336	0.274	6.58E-44	Cytotoxic cells
HIST1H1E	5.85E-47	1.308772109	0.129	0.066	9.58E-43	Cytotoxic cells
RBL2	7.08E-47	1.064484708	0.309	0.247	1.16E-42	Cytotoxic cells
OSTF1	2.13E-46	1.043703582	0.417	0.387	3.49E-42	Cytotoxic cells
GALM	1.40E-45	1.348559759	0.222	0.152	2.30E-41	Cytotoxic cells
CRLF3	9.00E-45	1.117561081	0.161	0.093	1.47E-40	Cytotoxic cells
GRK6	1.67E-44	1.166792245	0.179	0.11	2.74E-40	Cytotoxic cells
LDLRAP1	3.59E-43	1.331435475	0.172	0.107	5.88E-39	Cytotoxic cells
SYTL1	3.24E-41	1.174640092	0.215	0.147	5.31E-37	Cytotoxic cells
TTC39C	6.06E-41	1.113534952	0.223	0.159	9.93E-37	Cytotoxic cells
TSPAN5	1.00E-37	1.108050539	0.133	0.076	1.65E-33	Cytotoxic cells
CENPM	2.11E-36	1.37569274	0.119	0.065	3.46E-32	Cytotoxic cells
APOBEC3C	6.80E-32	1.082625816	0.264	0.211	1.11E-27	Cytotoxic cells
THEM4	2.85E-27	1.04986256	0.173	0.123	4.66E-23	Cytotoxic cells
PTGER2	4.87E-27	1.287676552	0.111	0.066	7.98E-23	Cytotoxic cells
RGS14	2.36E-25	1.276589946	0.17	0.122	3.87E-21	Cytotoxic cells
TSEN54	2.35E-21	1.333390021	0.17	0.127	3.86E-17	Cytotoxic cells
ADA	2.07E-20	1.011954686	0.151	0.106	3.39E-16	Cytotoxic cells
PPM1M	5.07E-20	1.004496632	0.127	0.086	8.31E-16	Cytotoxic cells
CORO1B	2.76E-18	1.218518093	0.396	0.439	4.52E-14	Cytotoxic cells
TYMS	3.00E-18	1.544578098	0.101	0.065	4.92E-14	Cytotoxic cells
STMN1	1.43E-14	1.144412143	0.305	0.453	2.34E-10	Cytotoxic cells
CCDC167	5.59E-14	1.108488607	0.259	0.244	9.16E-10	Cytotoxic cells
LYAR	2.23E-13	1.448460835	0.215	0.192	3.65E-09	Cytotoxic cells
SESN1	1.29E-12	1.069736558	0.149	0.118	2.12E-08	Cytotoxic cells
DNAJC9	2.86E-10	1.017551632	0.182	0.159	4.69E-06	Cytotoxic cells
GNLY	2.12E-08	4.176521077	0.19	0.177	3.47E-04	Cytotoxic cells
CMC1	1.27E-04	1.560329874	0.25	0.349	1	Cytotoxic cells
CD79A	0	4.685274936	0.93	0.087	0	B cells
VPREB3	0	4.651189631	0.71	0.048	0	B cells
MS4A1	0	4.464167609	0.819	0.075	0	B cells
TNFRSF17	0	4.205908773	0.229	0.005	0	B cells
TCL1A	0	4.181542705	0.384	0.043	0	B cells
CD79B	0	3.928767407	0.795	0.127	0	B cells
DERL3	0	3.571798564	0.273	0.071	0	B cells
FCRLA	0	3.541029209	0.459	0.019	0	B cells
CD19	0	3.538724129	0.477	0.025	0	B cells
BLK	0	3.381377606	0.381	0.017	0	B cells
POU2AF1	0	3.34502463	0.484	0.026	0	B cells
BANK1	0	3.287132639	0.52	0.056	0	B cells
TNFRSF13B	0	3.263478695	0.209	0.01	0	B cells
FCER2	0	3.206907536	0.198	0.016	0	B cells
AIM2	0	3.160710758	0.282	0.02	0	B cells
CD22	0	3.092053622	0.363	0.022	0	B cells
IRF8	0	3.002400555	0.578	0.108	0	B cells
P2RX5	0	2.942891886	0.315	0.026	0	B cells
EAF2	0	2.876031867	0.312	0.065	0	B cells
PNOC	0	2.811580591	0.195	0.008	0	B cells
STAP1	0	2.691605066	0.201	0.009	0	B cells
CD72	0	2.687427719	0.245	0.042	0	B cells
SERPINA9	0	2.675654931	0.102	0.002	0	B cells
CLECL1	0	2.612907268	0.257	0.04	0	B cells
HVCN1	0	2.566912202	0.373	0.075	0	B cells
CHI3L2	0	2.536218705	0.247	0.028	0	B cells
STAG3	0	2.398352568	0.232	0.024	0	B cells
BLNK	0	2.330150222	0.381	0.104	0	B cells
NCF1	0	2.329454237	0.618	0.147	0	B cells
AICDA	0	2.267658015	0.11	0.002	0	B cells
TLR10	0	2.260529801	0.233	0.012	0	B cells
POU2F2	0	2.180496845	0.454	0.062	0	B cells
FCRL5	0	2.164993221	0.203	0.006	0	B cells
MYBL2	0	2.039743165	0.154	0.019	0	B cells
GPR18	0	2.034188885	0.124	0.012	0	B cells
FCRL1	0	1.962145058	0.119	0.006	0	B cells
CD38	0	1.959914981	0.28	0.037	0	B cells
BCAS4	0	1.931991937	0.328	0.077	0	B cells
FCRL2	0	1.864324152	0.159	0.007	0	B cells
CD180	0	1.775224083	0.236	0.023	0	B cells
CXCR5	0	1.688784369	0.148	0.009	0	B cells
CPNE5	0	1.672364612	0.176	0.025	0	B cells
TNFRSF13C	0	1.628194715	0.118	0.004	0	B cells
BCL11A	0	1.621901312	0.22	0.033	0	B cells
ISG20	0	1.574933641	0.709	0.414	0	B cells
CNR2	0	1.566077694	0.116	0.004	0	B cells
CR2	0	1.502485852	0.125	0.004	0	B cells
LRMP	0	1.493484052	0.281	0.064	0	B cells
PRKCB	0	1.491158811	0.311	0.059	0	B cells
RGS13	0	1.416637393	0.189	0.023	0	B cells
ORAI2	0	1.404884392	0.413	0.146	0	B cells
LY9	0	1.372308505	0.146	0.018	0	B cells
EEF1B2	0	1.261239821	0.972	0.894	0	B cells
FCRL3	0	1.231283922	0.101	0.01	0	B cells
RPS2	0	1.106892738	1	0.997	0	B cells
PAX5	0	1.031883409	0.142	0.005	0	B cells
RPL23A	0	1.0225998	0.999	0.997	0	B cells
RPS6	0	1.004918023	1	0.998	0	B cells
GNG7	4.57E-304	1.663968403	0.318	0.106	7.48E-300	B cells
IGLL5	2.09E-303	6.053693017	0.642	0.448	3.42E-299	B cells
LYL1	3.44E-296	1.941491225	0.297	0.094	5.63E-292	B cells
HIST1H1B	3.44E-291	2.503682477	0.102	0.011	5.64E-287	B cells
PTPN6	2.36E-287	1.657878682	0.452	0.215	3.87E-283	B cells
HSH2D	2.87E-279	1.823597904	0.301	0.101	4.70E-275	B cells
DAPP1	2.61E-273	1.738378987	0.282	0.09	4.28E-269	B cells
GGA2	9.50E-253	1.626638561	0.36	0.156	1.56E-248	B cells
KLHL6	1.32E-247	1.09066851	0.188	0.045	2.16E-243	B cells
SMARCB1	5.14E-236	1.484852372	0.501	0.309	8.43E-232	B cells
DCK	5.41E-232	1.75091894	0.394	0.193	8.87E-228	B cells
JSRP1	8.53E-228	3.68198915	0.13	0.024	1.40E-223	B cells
PARP1	9.35E-226	1.711456443	0.501	0.322	1.53E-221	B cells
QRSL1	1.73E-225	1.779372474	0.267	0.095	2.83E-221	B cells
PPM1K	1.09E-223	1.302774486	0.368	0.165	1.79E-219	B cells
BASP1	1.35E-223	1.867717225	0.36	0.16	2.22E-219	B cells
TPD52	1.08E-211	1.229284924	0.503	0.307	1.76E-207	B cells
RIC3	1.12E-206	1.252470825	0.276	0.102	1.83E-202	B cells
SNX22	4.44E-205	1.448670068	0.107	0.018	7.27E-201	B cells
WDR66	1.84E-197	1.545967478	0.126	0.026	3.01E-193	B cells
SEL1L3	4.43E-188	1.426101234	0.422	0.238	7.26E-184	B cells
ARL11	8.85E-179	1.353677712	0.113	0.023	1.45E-174	B cells
MEI1	2.73E-167	1.23008679	0.136	0.034	4.47E-163	B cells
SLAMF7	1.28E-165	1.324033163	0.12	0.027	2.09E-161	B cells
TMEM154	3.60E-153	1.005237524	0.224	0.087	5.90E-149	B cells
ARHGAP24	1.61E-145	1.664993547	0.301	0.153	2.64E-141	B cells
STRBP	3.12E-141	1.201493877	0.229	0.095	5.12E-137	B cells
MCM5	1.07E-139	1.321382423	0.248	0.108	1.75E-135	B cells
MBD4	2.83E-139	1.411341564	0.441	0.301	4.64E-135	B cells
PLEKHF2	9.10E-133	1.532115063	0.296	0.153	1.49E-128	B cells
ODC1	6.20E-126	1.380197826	0.356	0.214	1.02E-121	B cells
AURKB	4.11E-125	2.127143349	0.13	0.038	6.73E-121	B cells
INPP5D	1.60E-124	1.068709529	0.204	0.081	2.63E-120	B cells
CSK	1.07E-119	1.344324944	0.338	0.198	1.76E-115	B cells
ADAM28	1.25E-116	1.213095843	0.358	0.217	2.05E-112	B cells
ASF1B	1.85E-116	1.464929641	0.102	0.026	3.04E-112	B cells
PTK2B	3.15E-115	1.118680013	0.284	0.146	5.16E-111	B cells
RRM2	9.97E-115	1.549118248	0.114	0.032	1.63E-110	B cells
C16orf74	2.02E-109	1.926179979	0.124	0.039	3.31E-105	B cells
CERS4	1.84E-108	1.462849055	0.174	0.068	3.01E-104	B cells
TRAF5	5.21E-108	1.223665365	0.261	0.133	8.54E-104	B cells
EEF1G	8.25E-106	1.055576492	0.514	0.42	1.35E-101	B cells
CD40	1.25E-105	1.436357245	0.366	0.236	2.05E-101	B cells
ZBP1	1.62E-103	1.271228319	0.115	0.035	2.65E-99	B cells
RALGPS2	1.19E-101	1.059452328	0.199	0.089	1.96E-97	B cells
GINS2	2.79E-100	1.421507812	0.106	0.031	4.57E-96	B cells
HMGN1	9.45E-100	1.258561852	0.762	0.793	1.55E-95	B cells
RASGRP2	1.36E-98	1.15753661	0.236	0.114	2.23E-94	B cells
DRAM2	1.04E-96	1.292552369	0.456	0.351	1.70E-92	B cells
VAMP1	7.87E-88	1.000364921	0.106	0.034	1.29E-83	B cells
RMI2	8.28E-88	1.418577469	0.12	0.042	1.36E-83	B cells
NUSAP1	2.89E-87	1.378450569	0.142	0.055	4.73E-83	B cells
TFEB	5.79E-86	1.415620862	0.218	0.111	9.49E-82	B cells
BIRC5	5.09E-84	1.406708128	0.133	0.05	8.34E-80	B cells
TIFA	7.50E-82	1.017927781	0.197	0.095	1.23E-77	B cells
CDK1	2.14E-81	1.771023455	0.121	0.044	3.51E-77	B cells
RNGTT	5.43E-81	1.181945415	0.15	0.063	8.90E-77	B cells
ST6GAL1	3.46E-79	1.175102166	0.287	0.171	5.67E-75	B cells
OGG1	1.30E-78	1.08238167	0.196	0.097	2.13E-74	B cells
UBE2J1	1.34E-77	1.366323125	0.4	0.317	2.19E-73	B cells
ACY3	1.85E-74	1.753467228	0.144	0.062	3.03E-70	B cells
PXK	4.72E-73	1.183966028	0.199	0.102	7.74E-69	B cells
LPAR5	4.99E-71	1.483586796	0.123	0.049	8.18E-67	B cells
RRAS2	1.05E-70	1.395005678	0.228	0.129	1.72E-66	B cells
FEN1	2.67E-69	1.469243752	0.139	0.06	4.37E-65	B cells
NEIL1	1.70E-67	1.564425852	0.194	0.102	2.78E-63	B cells
HERPUD1	5.10E-66	1.700958929	0.647	0.66	8.35E-62	B cells
CDCA7L	4.42E-64	1.259170264	0.178	0.092	7.24E-60	B cells
CENPH	4.79E-62	1.235355473	0.136	0.061	7.84E-58	B cells
TMEM107	3.84E-61	1.267139139	0.305	0.208	6.29E-57	B cells
SP110	5.01E-60	1.098048124	0.399	0.322	8.21E-56	B cells
CCNB2	3.65E-58	1.716412411	0.101	0.04	5.98E-54	B cells
ZCCHC7	3.18E-57	1.301520538	0.251	0.16	5.20E-53	B cells
PRPSAP2	1.94E-52	1.212235386	0.217	0.132	3.18E-48	B cells
HMGN2	4.26E-50	1.364762863	0.727	0.797	6.98E-46	B cells
VRK1	1.54E-49	1.145186239	0.169	0.093	2.53E-45	B cells
HMGA1	3.36E-48	1.003398036	0.437	0.383	5.51E-44	B cells
CDKN3	5.99E-48	1.462398408	0.129	0.063	9.81E-44	B cells
LSM10	9.00E-44	1.12463155	0.379	0.324	1.47E-39	B cells
ZWINT	1.59E-43	1.181390879	0.127	0.064	2.60E-39	B cells
UBE2C	1.31E-41	1.653900674	0.137	0.073	2.15E-37	B cells
DDX39A	2.91E-38	1.231621899	0.347	0.302	4.77E-34	B cells
TOR3A	6.14E-38	1.112571463	0.256	0.182	1.01E-33	B cells
CDCA7	3.21E-32	1.284165322	0.161	0.101	5.26E-28	B cells
TK1	9.83E-32	1.687826748	0.136	0.08	1.61E-27	B cells
CHMP7	3.38E-31	1.120974026	0.213	0.151	5.54E-27	B cells
MTMR14	1.35E-28	1.030168809	0.233	0.174	2.21E-24	B cells
ZNF581	1.77E-27	1.147212177	0.237	0.18	2.90E-23	B cells
SNRNP25	5.07E-25	1.033540935	0.246	0.195	8.31E-21	B cells
XBP1	6.84E-25	2.746019704	0.318	0.519	1.12E-20	B cells
UBE2T	2.25E-24	1.000874347	0.122	0.074	3.69E-20	B cells
HIST1H4C	1.23E-21	1.99694851	0.42	0.417	2.01E-17	B cells
SEC11C	3.02E-21	1.700086804	0.406	0.414	4.95E-17	B cells
RABEP2	4.23E-21	1.091702336	0.174	0.126	6.92E-17	B cells
RFC4	1.16E-20	1.012658603	0.123	0.079	1.90E-16	B cells
SPAG4	2.32E-20	1.575273079	0.108	0.067	3.79E-16	B cells
LHPP	8.19E-14	1.078536788	0.129	0.093	1.34E-09	B cells
TXNDC5	4.30E-13	1.011967769	0.108	0.075	7.04E-09	B cells
HIST1H2BC	1.75E-10	1.001451951	0.104	0.075	2.87E-06	B cells
SPCS3	1.69E-09	1.012329163	0.311	0.442	2.76E-05	B cells
KPNA2	2.20E-06	1.257594942	0.182	0.163	0.035967321	B cells
SPINK4	0	4.684564537	0.131	0.018	0	Tumor cells
REG4	0	4.684066112	0.319	0.066	0	Tumor cells
TFF1	0	4.389449258	0.688	0.301	0	Tumor cells
PGC	0	4.31430109	0.241	0.05	0	Tumor cells
TFF2	0	4.185757766	0.595	0.181	0	Tumor cells
LCN2	0	4.128178428	0.825	0.391	0	Tumor cells
PHGR1	0	3.993179375	0.375	0.09	0	Tumor cells
C19orf33	0	3.946315605	0.858	0.255	0	Tumor cells
FXYD3	0	3.8961987	0.88	0.404	0	Tumor cells
AGR2	0	3.847308328	0.845	0.244	0	Tumor cells
LEFTY1	0	3.772711276	0.22	0.072	0	Tumor cells
CEACAM5	0	3.764307139	0.315	0.031	0	Tumor cells
SPRR3	0	3.761926518	0.104	0.018	0	Tumor cells
CEACAM6	0	3.73702964	0.618	0.173	0	Tumor cells
LGALS4	0	3.726381758	0.841	0.218	0	Tumor cells
PI3	0	3.604847047	0.408	0.088	0	Tumor cells
KRT19	0	3.579526153	0.962	0.49	0	Tumor cells
TSPAN8	0	3.577274371	0.905	0.266	0	Tumor cells
AGR3	0	3.571708782	0.618	0.067	0	Tumor cells
KLK6	0	3.514617757	0.2	0.016	0	Tumor cells
S100P	0	3.456331878	0.686	0.177	0	Tumor cells
WFDC2	0	3.419475709	0.818	0.23	0	Tumor cells
DEFB1	0	3.4002156	0.722	0.204	0	Tumor cells
CLDN18	0	3.399564986	0.485	0.085	0	Tumor cells
PDZK1IP1	0	3.3986653	0.811	0.178	0	Tumor cells
S100A14	0	3.374229144	0.753	0.121	0	Tumor cells
EPCAM	0	3.360111957	0.962	0.234	0	Tumor cells
LY6D	0	3.346141623	0.235	0.046	0	Tumor cells
SLPI	0	3.293730439	0.895	0.29	0	Tumor cells
CTSE	0	3.270589099	0.679	0.129	0	Tumor cells
KRT8	0	3.238043307	0.988	0.45	0	Tumor cells
MMP7	0	3.234666834	0.843	0.443	0	Tumor cells
NMU	0	3.225057116	0.181	0.012	0	Tumor cells
TFF3	0	3.207445736	0.628	0.244	0	Tumor cells
CLDN3	0	3.172017468	0.531	0.072	0	Tumor cells
TSPAN1	0	3.165116473	0.716	0.109	0	Tumor cells
PRAP1	0	3.148371459	0.138	0.016	0	Tumor cells
KRT18	0	3.141486611	0.971	0.385	0	Tumor cells
AMBP	0	3.139429646	0.2	0.066	0	Tumor cells
KRT23	0	3.111158589	0.277	0.031	0	Tumor cells
TMC5	0	3.097518145	0.738	0.059	0	Tumor cells
CXCL17	0	3.062174259	0.276	0.051	0	Tumor cells
SFTA2	0	3.052688136	0.562	0.085	0	Tumor cells
ATP1B1	0	3.036147439	0.932	0.282	0	Tumor cells
S100A2	0	3.035761979	0.295	0.107	0	Tumor cells
TACSTD2	0	3.030083985	0.879	0.261	0	Tumor cells
GPX2	0	3.026560048	0.713	0.191	0	Tumor cells
PIGR	0	3.020752161	0.671	0.193	0	Tumor cells
ANXA10	0	3.020557949	0.437	0.045	0	Tumor cells
KRT7	0	3.010591593	0.859	0.274	0	Tumor cells
CLDN10	0	3.010331032	0.64	0.142	0	Tumor cells
TNNT1	0	3.010063663	0.262	0.024	0	Tumor cells
LSR	0	3.002374033	0.779	0.177	0	Tumor cells
CLDN4	0	3.000730945	0.886	0.241	0	Tumor cells
MAL2	0	2.99527157	0.806	0.113	0	Tumor cells
MUC13	0	2.98975668	0.426	0.06	0	Tumor cells
TM4SF20	0	2.97756837	0.123	0.011	0	Tumor cells
AZGP1	0	2.931320409	0.404	0.058	0	Tumor cells
ELF3	0	2.91599807	0.944	0.357	0	Tumor cells
ANXA4	0	2.906907164	0.959	0.509	0	Tumor cells
SFN	0	2.900947463	0.63	0.089	0	Tumor cells
SPINT2	0	2.896703232	0.978	0.425	0	Tumor cells
PLA2G10	0	2.894111707	0.361	0.022	0	Tumor cells
PSCA	0	2.891725625	0.351	0.085	0	Tumor cells
TCN1	0	2.887451208	0.296	0.05	0	Tumor cells
LIPH	0	2.878946283	0.665	0.045	0	Tumor cells
TM4SF5	0	2.864873059	0.339	0.016	0	Tumor cells
AKR1B10	0	2.847477941	0.234	0.014	0	Tumor cells
SAA1	0	2.827260961	0.297	0.112	0	Tumor cells
TM4SF4	0	2.806955068	0.539	0.106	0	Tumor cells
DUOXA2	0	2.803296033	0.248	0.063	0	Tumor cells
ZG16B	0	2.783453511	0.446	0.048	0	Tumor cells
CXCL5	0	2.765881415	0.291	0.034	0	Tumor cells
CLDN7	0	2.756154557	0.799	0.125	0	Tumor cells
KRTCAP3	0	2.742134105	0.628	0.063	0	Tumor cells
MUC1	0	2.735639509	0.85	0.321	0	Tumor cells
KRT17	0	2.731192648	0.316	0.084	0	Tumor cells
CXCL6	0	2.701192652	0.215	0.044	0	Tumor cells
CA9	0	2.671628722	0.312	0.022	0	Tumor cells
RAB25	0	2.657212831	0.711	0.076	0	Tumor cells
MSLN	0	2.654324314	0.585	0.096	0	Tumor cells
KLK8	0	2.602193519	0.182	0.009	0	Tumor cells
AQP5	0	2.598083845	0.281	0.04	0	Tumor cells
AKR7A3	0	2.596846201	0.387	0.034	0	Tumor cells
PRSS8	0	2.577048247	0.629	0.06	0	Tumor cells
KCNK1	0	2.568365543	0.556	0.054	0	Tumor cells
GABRP	0	2.565234841	0.32	0.059	0	Tumor cells
KLK7	0	2.564318404	0.14	0.018	0	Tumor cells
PPP1R14D	0	2.522751133	0.217	0.009	0	Tumor cells
KLF5	0	2.521294171	0.701	0.089	0	Tumor cells
PRSS22	0	2.518976537	0.451	0.037	0	Tumor cells
KLK11	0	2.514790121	0.362	0.036	0	Tumor cells
PRR15L	0	2.514039891	0.631	0.076	0	Tumor cells
VSIG2	0	2.489969522	0.478	0.071	0	Tumor cells
KRT16	0	2.480876174	0.165	0.034	0	Tumor cells
PPP1R1B	0	2.475235925	0.431	0.069	0	Tumor cells
LAD1	0	2.461708804	0.653	0.058	0	Tumor cells
OLFM4	0	2.461469797	0.558	0.295	0	Tumor cells
TRIM54	0	2.455112584	0.396	0.027	0	Tumor cells
SERPINA5	0	2.440728123	0.275	0.072	0	Tumor cells
CEACAM7	0	2.437527878	0.139	0.021	0	Tumor cells
CYP3A5	0	2.423882911	0.68	0.127	0	Tumor cells
SDCBP2	0	2.407734322	0.6	0.092	0	Tumor cells
EHF	0	2.40607959	0.45	0.019	0	Tumor cells
ANXA3	0	2.40253476	0.656	0.074	0	Tumor cells
SLC3A1	0	2.400671783	0.314	0.065	0	Tumor cells
MMP1	0	2.34102857	0.305	0.047	0	Tumor cells
SERINC2	0	2.334207649	0.745	0.129	0	Tumor cells
KRT6B	0	2.315621973	0.123	0.016	0	Tumor cells
GCNT3	0	2.311882188	0.497	0.048	0	Tumor cells
SLC4A4	0	2.297127811	0.423	0.137	0	Tumor cells
TNNI3	0	2.293106042	0.115	0.005	0	Tumor cells
PERP	0	2.284922714	0.927	0.29	0	Tumor cells
KLK10	0	2.274149104	0.327	0.034	0	Tumor cells
LAMB3	0	2.270560328	0.626	0.105	0	Tumor cells
TMEM45B	0	2.264543079	0.344	0.02	0	Tumor cells
UGT2B7	0	2.261082403	0.155	0.005	0	Tumor cells
ARL14	0	2.24827934	0.334	0.034	0	Tumor cells
TNNC2	0	2.231691328	0.158	0.012	0	Tumor cells
CDH1	0	2.227272678	0.709	0.09	0	Tumor cells
CRB3	0	2.222740212	0.455	0.035	0	Tumor cells
CLDN23	0	2.218273937	0.354	0.042	0	Tumor cells
FOLR1	0	2.214039679	0.154	0.017	0	Tumor cells
CAPN8	0	2.213375193	0.559	0.077	0	Tumor cells
S100A6	0	2.204827459	0.999	0.973	0	Tumor cells
CRABP2	0	2.201247353	0.342	0.126	0	Tumor cells
MACROD2	0	2.194962912	0.298	0.029	0	Tumor cells
SOX9	0	2.188975981	0.619	0.086	0	Tumor cells
AP1M2	0	2.184589589	0.453	0.036	0	Tumor cells
SDC4	0	2.182228522	0.773	0.18	0	Tumor cells
CCL20	0	2.178874943	0.322	0.098	0	Tumor cells
APOBEC1	0	2.177126748	0.123	0.006	0	Tumor cells
C12orf75	0	2.167250683	0.888	0.346	0	Tumor cells
SYT8	0	2.166713633	0.505	0.119	0	Tumor cells
STARD10	0	2.159964753	0.663	0.152	0	Tumor cells
GPRC5A	0	2.134817728	0.68	0.136	0	Tumor cells
ERBB3	0	2.131539004	0.673	0.074	0	Tumor cells
FAM3D	0	2.110191369	0.243	0.029	0	Tumor cells
TRIM29	0	2.109847364	0.322	0.037	0	Tumor cells
RHOV	0	2.107811475	0.279	0.037	0	Tumor cells
ALDOB	0	2.106284163	0.148	0.016	0	Tumor cells
LAMC2	0	2.100571898	0.494	0.079	0	Tumor cells
AMN	0	2.09839361	0.436	0.044	0	Tumor cells
NQO1	0	2.090970902	0.71	0.21	0	Tumor cells
SDR16C5	0	2.089978506	0.338	0.022	0	Tumor cells
SFRP5	0	2.087593547	0.203	0.062	0	Tumor cells
ANXA13	0	2.087523773	0.197	0.013	0	Tumor cells
UGT2A3	0	2.081464256	0.271	0.028	0	Tumor cells
CXADR	0	2.07969328	0.637	0.047	0	Tumor cells
PKP3	0	2.074325512	0.575	0.061	0	Tumor cells
FAM3B	0	2.071651132	0.449	0.058	0	Tumor cells
UPK1B	0	2.068096619	0.215	0.014	0	Tumor cells
ABCC3	0	2.065972182	0.741	0.148	0	Tumor cells
C15orf48	0	2.064646657	0.729	0.321	0	Tumor cells
GOLT1A	0	2.057578228	0.152	0.01	0	Tumor cells
CITED4	0	2.057398324	0.412	0.089	0	Tumor cells
SPINT1	0	2.040814813	0.76	0.154	0	Tumor cells
DMKN	0	2.027259729	0.532	0.116	0	Tumor cells
VNN1	0	2.017121099	0.389	0.054	0	Tumor cells
F2RL1	0	2.008427882	0.439	0.038	0	Tumor cells
CCL28	0	2.006322473	0.348	0.042	0	Tumor cells
C1orf210	0	2.004449615	0.263	0.012	0	Tumor cells
GDF15	0	2.002668403	0.315	0.064	0	Tumor cells
TMEM92	0	1.996945987	0.362	0.024	0	Tumor cells
LEMD1	0	1.996739926	0.224	0.022	0	Tumor cells
EPS8L3	0	1.989243391	0.413	0.04	0	Tumor cells
MGST1	0	1.987322202	0.608	0.144	0	Tumor cells
TESC	0	1.984302889	0.714	0.214	0	Tumor cells
ODAM	0	1.977262432	0.103	0.008	0	Tumor cells
DUOX2	0	1.965693163	0.362	0.108	0	Tumor cells
NR0B2	0	1.958421985	0.172	0.016	0	Tumor cells
STX19	0	1.95763937	0.15	0.006	0	Tumor cells
SCGB2A1	0	1.949887885	0.171	0.017	0	Tumor cells
PLS1	0	1.949337603	0.495	0.043	0	Tumor cells
TRNP1	0	1.948690764	0.352	0.04	0	Tumor cells
SPINK1	0	1.946422989	0.932	0.649	0	Tumor cells
GALNT3	0	1.944313014	0.557	0.056	0	Tumor cells
ANXA9	0	1.942991829	0.165	0.015	0	Tumor cells
CP	0	1.927106734	0.225	0.041	0	Tumor cells
SH3YL1	0	1.927083103	0.714	0.191	0	Tumor cells
HIST1H1C	0	1.920191483	0.673	0.225	0	Tumor cells
OCIAD2	0	1.914310151	0.904	0.391	0	Tumor cells
TMEM54	0	1.910654567	0.59	0.131	0	Tumor cells
RAB11FIP1	0	1.903458789	0.692	0.152	0	Tumor cells
CST6	0	1.90322925	0.196	0.056	0	Tumor cells
HSD17B2	0	1.890007981	0.494	0.049	0	Tumor cells
DSG2	0	1.885585897	0.71	0.127	0	Tumor cells
CFTR	0	1.878670405	0.363	0.149	0	Tumor cells
FBXO2	0	1.877466367	0.301	0.043	0	Tumor cells
TMEM37	0	1.873399075	0.371	0.061	0	Tumor cells
PRR15	0	1.86059223	0.308	0.028	0	Tumor cells
LYPD6B	0	1.859141678	0.235	0.015	0	Tumor cells
PROM1	0	1.858049656	0.426	0.04	0	Tumor cells
TMEM125	0	1.854148525	0.353	0.029	0	Tumor cells
C6orf141	0	1.853047451	0.229	0.019	0	Tumor cells
SLC40A1	0	1.846733367	0.657	0.189	0	Tumor cells
CLDN1	0	1.84552708	0.57	0.092	0	Tumor cells
JUP	0	1.844987744	0.697	0.177	0	Tumor cells
HIST1H2BD	0	1.842610448	0.401	0.064	0	Tumor cells
MLPH	0	1.835669324	0.544	0.075	0	Tumor cells
GJB3	0	1.835631799	0.279	0.017	0	Tumor cells
IFT172	0	1.831838909	0.544	0.059	0	Tumor cells
CLRN3	0	1.82535655	0.158	0.009	0	Tumor cells
GRB7	0	1.811697371	0.345	0.043	0	Tumor cells
SULT1E1	0	1.808681492	0.11	0.009	0	Tumor cells
SEZ6L2	0	1.800439863	0.499	0.063	0	Tumor cells
FUT2	0	1.798956398	0.36	0.025	0	Tumor cells
SULT1C2	0	1.792190745	0.373	0.045	0	Tumor cells
PRSS21	0	1.785067177	0.209	0.02	0	Tumor cells
MYEOV	0	1.782432228	0.356	0.037	0	Tumor cells
ITGB6	0	1.782038686	0.489	0.079	0	Tumor cells
TMPRSS4	0	1.771841	0.498	0.048	0	Tumor cells
SERPINA4	0	1.771731026	0.235	0.034	0	Tumor cells
SCTR	0	1.756500203	0.309	0.091	0	Tumor cells
SCNN1A	0	1.753503449	0.488	0.061	0	Tumor cells
C4BPB	0	1.751086296	0.225	0.016	0	Tumor cells
MARVELD3	0	1.747011362	0.322	0.02	0	Tumor cells
FOXQ1	0	1.737213977	0.371	0.043	0	Tumor cells
GOLM1	0	1.736016484	0.72	0.198	0	Tumor cells
OCLN	0	1.735881743	0.541	0.058	0	Tumor cells
TMC4	0	1.73244679	0.519	0.074	0	Tumor cells
HHLA2	0	1.729238186	0.229	0.012	0	Tumor cells
SERPINB5	0	1.728944081	0.222	0.013	0	Tumor cells
UBD	0	1.724883868	0.29	0.06	0	Tumor cells
MYH14	0	1.719592954	0.587	0.068	0	Tumor cells
CHMP4C	0	1.718762485	0.368	0.037	0	Tumor cells
TMPRSS3	0	1.717037364	0.368	0.032	0	Tumor cells
TJP3	0	1.711122384	0.382	0.03	0	Tumor cells
TMPRSS2	0	1.708207613	0.35	0.039	0	Tumor cells
GMNN	0	1.705380595	0.343	0.148	0	Tumor cells
FOXA3	0	1.705059752	0.254	0.026	0	Tumor cells
CAPS	0	1.704175647	0.34	0.057	0	Tumor cells
GALE	0	1.702763439	0.511	0.09	0	Tumor cells
AKR1C3	0	1.699716462	0.558	0.141	0	Tumor cells
COL17A1	0	1.698084708	0.298	0.037	0	Tumor cells
BIK	0	1.697830738	0.563	0.092	0	Tumor cells
CDKN2A	0	1.692981306	0.294	0.077	0	Tumor cells
B3GNT3	0	1.691668981	0.336	0.021	0	Tumor cells
CDH17	0	1.691322372	0.175	0.015	0	Tumor cells
TMEM171	0	1.688043968	0.141	0.008	0	Tumor cells
PITX1	0	1.685623742	0.242	0.013	0	Tumor cells
ASPHD1	0	1.683746117	0.28	0.027	0	Tumor cells
BARX2	0	1.682744735	0.207	0.01	0	Tumor cells
DDR1	0	1.671433006	0.633	0.113	0	Tumor cells
FUT3	0	1.668141079	0.348	0.031	0	Tumor cells
HSD11B2	0	1.661205169	0.269	0.039	0	Tumor cells
USH1C	0	1.659771914	0.384	0.028	0	Tumor cells
TMEM139	0	1.654272089	0.277	0.02	0	Tumor cells
LPCAT4	0	1.646774084	0.496	0.133	0	Tumor cells
LLGL2	0	1.627023846	0.563	0.099	0	Tumor cells
FOXA2	0	1.625429632	0.232	0.022	0	Tumor cells
CBLC	0	1.625373884	0.247	0.021	0	Tumor cells
C9orf152	0	1.625265102	0.247	0.014	0	Tumor cells
PHACTR3	0	1.624796151	0.233	0.025	0	Tumor cells
PLEK2	0	1.622170645	0.35	0.042	0	Tumor cells
HIST1H2BK	0	1.620720691	0.669	0.263	0	Tumor cells
KIF12	0	1.615105434	0.393	0.098	0	Tumor cells
ST14	0	1.614266325	0.631	0.136	0	Tumor cells
C1orf53	0	1.606629154	0.164	0.02	0	Tumor cells
MT1F	0	1.595550667	0.578	0.227	0	Tumor cells
EGLN3	0	1.593869991	0.335	0.093	0	Tumor cells
RHOD	0	1.590881707	0.404	0.088	0	Tumor cells
FMO5	0	1.5849393	0.275	0.036	0	Tumor cells
IGF2BP2	0	1.583398453	0.531	0.088	0	Tumor cells
SPINK5	0	1.580849734	0.177	0.017	0	Tumor cells
SULT2B1	0	1.578495224	0.129	0.008	0	Tumor cells
[truncated: 464 more rows]
