# Supplementary material for: Gene Coexpression Network Characterizing Microenvironmental Heterogeneity and Intercellular Communication in Pancreatic Ductal Adenocarcinoma: Implications of Prognostic Significance and Therapeutic Target
Source: Front Oncol. 2022 Jun 1;12:840474. doi: 10.3389/fonc.2022.840474 (PMC9198606; doi:10.3389/fonc.2022.840474)
Supplement: Supplementary file 4 [file Table_3.xls]

sample	study	time(days)	event(1:dead,0:alive)
SA533585	ICGC:PACA-CA	1264	0
SA533741	ICGC:PACA-CA	371	1
SA533810	ICGC:PACA-CA	224	1
SA533744	ICGC:PACA-CA	1343	0
SA558648	ICGC:PACA-CA	263	1
SA601310	ICGC:PACA-CA	201	1
SA601301	ICGC:PACA-CA	886	1
SA520181	ICGC:PACA-CA	1623	0
SA533683	ICGC:PACA-CA	627	1
SA533718	ICGC:PACA-CA	1234	1
SA533747	ICGC:PACA-CA	673	1
SA520169	ICGC:PACA-CA	362	1
SA533781	ICGC:PACA-CA	1646	0
SA520214	ICGC:PACA-CA	361	1
SA520193	ICGC:PACA-CA	280	1
SA412720	ICGC:PACA-CA	233	1
SA412827	ICGC:PACA-CA	233	1
SA412660	ICGC:PACA-CA	233	1
SA520229	ICGC:PACA-CA	463	1
SA558662	ICGC:PACA-CA	102	1
SA412816	ICGC:PACA-CA	209	1
SA533785	ICGC:PACA-CA	330	1
SA533709	ICGC:PACA-CA	1347	0
SA601313	ICGC:PACA-CA	1013	1
SA520283	ICGC:PACA-CA	311	1
SA533694	ICGC:PACA-CA	1262	1
SA520264	ICGC:PACA-CA	1499	1
SA600953	ICGC:PACA-CA	170	1
SA533704	ICGC:PACA-CA	2177	0
SA533695	ICGC:PACA-CA	229	0
SA533660	ICGC:PACA-CA	141	1
SA533723	ICGC:PACA-CA	325	1
SA600940	ICGC:PACA-CA	369	1
SA533777	ICGC:PACA-CA	1431	1
SA600943	ICGC:PACA-CA	190	1
SA558701	ICGC:PACA-CA	764	1
SA533805	ICGC:PACA-CA	446	1
SA600938	ICGC:PACA-CA	503	1
SA533706	ICGC:PACA-CA	361	1
SA533703	ICGC:PACA-CA	625	1
SA533674	ICGC:PACA-CA	1273	1
SA533772	ICGC:PACA-CA	1761	0
SA533653	ICGC:PACA-CA	4173	0
SA558718	ICGC:PACA-CA	278	1
SA533734	ICGC:PACA-CA	1251	0
SA533780	ICGC:PACA-CA	690	1
SA600908	ICGC:PACA-CA	1380	1
SA533684	ICGC:PACA-CA	349	1
SA533813	ICGC:PACA-CA	2325	0
SA533659	ICGC:PACA-CA	276	1
SA533688	ICGC:PACA-CA	139	1
SA558706	ICGC:PACA-CA	NA	NA
SA533668	ICGC:PACA-CA	201	1
SA533729	ICGC:PACA-CA	318	1
SA600941	ICGC:PACA-CA	400	0
SA533646	ICGC:PACA-CA	1191	1
SA533690	ICGC:PACA-CA	1799	0
SA533612	ICGC:PACA-CA	1389	1
SA600916	ICGC:PACA-CA	129	1
SA533749	ICGC:PACA-CA	579	1
SA533652	ICGC:PACA-CA	287	1
SA600939	ICGC:PACA-CA	592	1
SA533753	ICGC:PACA-CA	184	1
SA533642	ICGC:PACA-CA	310	1
SA533736	ICGC:PACA-CA	837	1
SA533698	ICGC:PACA-CA	494	1
SA533665	ICGC:PACA-CA	351	1
SA533692	ICGC:PACA-CA	1068	1
SA533730	ICGC:PACA-CA	2571	1
SA558703	ICGC:PACA-CA	515	1
SA533664	ICGC:PACA-CA	482	0
SA533724	ICGC:PACA-CA	294	1
SA558705	ICGC:PACA-CA	631	1
SA533745	ICGC:PACA-CA	729	1
SA600913	ICGC:PACA-CA	197	1
SA533764	ICGC:PACA-CA	313	1
SA600937	ICGC:PACA-CA	294	1
SA533686	ICGC:PACA-CA	232	1
SA600942	ICGC:PACA-CA	539	0
SA533757	ICGC:PACA-CA	282	1
SA558693	ICGC:PACA-CA	512	1
SA558695	ICGC:PACA-CA	107	1
SA533743	ICGC:PACA-CA	1460	1
SA533796	ICGC:PACA-CA	1879	1
SA533639	ICGC:PACA-CA	2555	0
SA533782	ICGC:PACA-CA	1253	0
SA558696	ICGC:PACA-CA	228	1
SA533663	ICGC:PACA-CA	587	1
SA600944	ICGC:PACA-CA	379	1
SA533750	ICGC:PACA-CA	590	1
SA533580	ICGC:PACA-CA	4289	1
SA533721	ICGC:PACA-CA	1633	0
SA533733	ICGC:PACA-CA	1824	1
SA533615	ICGC:PACA-CA	1576	1
SA533643	ICGC:PACA-CA	311	1
SA533649	ICGC:PACA-CA	1691	0
SA533625	ICGC:PACA-CA	444	1
SA533786	ICGC:PACA-CA	314	1
SA533783	ICGC:PACA-CA	144	1
SA533682	ICGC:PACA-CA	1226	1
SA533661	ICGC:PACA-CA	351	1
SA533676	ICGC:PACA-CA	471	1
SA558697	ICGC:PACA-CA	1083	1
SA558763	ICGC:PACA-CA	653	0
SA600917	ICGC:PACA-CA	628	1
SA600918	ICGC:PACA-CA	383	1
SA600914	ICGC:PACA-CA	573	1
SA520318	ICGC:PACA-CA	730	1
SA600915	ICGC:PACA-CA	578	1
SA600912	ICGC:PACA-CA	904	0
SA533752	ICGC:PACA-CA	294	1
SA600911	ICGC:PACA-CA	918	1
SA569290	ICGC:PACA-CA	767	1
SA533814	ICGC:PACA-CA	951	1
SA520314	ICGC:PACA-CA	995	1
SA520312	ICGC:PACA-CA	608	1
SA520306	ICGC:PACA-CA	663	1
SA558720	ICGC:PACA-CA	456	1
SA520290	ICGC:PACA-CA	821	1
SA520282	ICGC:PACA-CA	1483	0
SA600907	ICGC:PACA-CA	341	1
SA520270	ICGC:PACA-CA	1164	0
SA558700	ICGC:PACA-CA	385	1
SA520262	ICGC:PACA-CA	681	1
SA520258	ICGC:PACA-CA	1448	1
SA600945	ICGC:PACA-CA	164	1
SA594488	ICGC:PACA-CA	NA	0
SA594448	ICGC:PACA-CA	142	1
SA594754	ICGC:PACA-CA	192	1
SA600971	ICGC:PACA-CA	132	1
SA600972	ICGC:PACA-CA	216	1
SA594843	ICGC:PACA-CA	217	1
SA600974	ICGC:PACA-CA	113	1
SA594438	ICGC:PACA-CA	177	1
SA594665	ICGC:PACA-CA	681	1
SA594682	ICGC:PACA-CA	NA	0
SA594700	ICGC:PACA-CA	NA	0
SA594716	ICGC:PACA-CA	158	1
SA594726	ICGC:PACA-CA	482	1
SA600946	ICGC:PACA-CA	1074	1
SA594516	ICGC:PACA-CA	NA	0
SA594567	ICGC:PACA-CA	311	1
SA594580	ICGC:PACA-CA	NA	0
SA594596	ICGC:PACA-CA	NA	0
SA594609	ICGC:PACA-CA	673	1
SA594645	ICGC:PACA-CA	823	1
SA594633	ICGC:PACA-CA	745	1
SA594653	ICGC:PACA-CA	531	1
SA558649	ICGC:PACA-CA	315	1
SA520221	ICGC:PACA-CA	1331	0
SA520292	ICGC:PACA-CA	575	1
SA533647	ICGC:PACA-CA	1072	1
SA520300	ICGC:PACA-CA	160	1
SA520304	ICGC:PACA-CA	146	1
SA569289	ICGC:PACA-CA	889	0
SA533725	ICGC:PACA-CA	2174	0
SA533803	ICGC:PACA-CA	1359	1
SA520203	ICGC:PACA-CA	746	1
SA569178	ICGC:PACA-CA	826	1
SA600910	ICGC:PACA-CA	547	1
SA569280	ICGC:PACA-CA	958	1
SA569303	ICGC:PACA-CA	1208	1
SA569320	ICGC:PACA-CA	633	1
SA569333	ICGC:PACA-CA	472	1
SA600909	ICGC:PACA-CA	742	1
SA569447	ICGC:PACA-CA	324	1
SA569434	ICGC:PACA-CA	244	0
SA569459	ICGC:PACA-CA	200	0
SA569467	ICGC:PACA-CA	201	1
SA569474	ICGC:PACA-CA	228	1
SA569491	ICGC:PACA-CA	816	1
SA569484	ICGC:PACA-CA	389	1
SA569344	ICGC:PACA-CA	455	1
SA569351	ICGC:PACA-CA	239	1
SA569361	ICGC:PACA-CA	522	1
SA569357	ICGC:PACA-CA	437	1
SA569370	ICGC:PACA-CA	234	1
SA569379	ICGC:PACA-CA	271	1
SA569402	ICGC:PACA-CA	456	1
SA569389	ICGC:PACA-CA	684	1
SA569418	ICGC:PACA-CA	257	0
SA569407	ICGC:PACA-CA	165	1
SA569428	ICGC:PACA-CA	65	1
SA558678	ICGC:PACA-CA	1733	0
SA558715	ICGC:PACA-CA	2045	0
SA558659	ICGC:PACA-CA	467	0
SA558699	ICGC:PACA-CA	195	1
SA558653	ICGC:PACA-CA	375	0
SA558660	ICGC:PACA-CA	290	1
SA558656	ICGC:PACA-CA	260	0
SA558658	ICGC:PACA-CA	480	1
SA600935	ICGC:PACA-CA	NA	0
SA600959	ICGC:PACA-CA	NA	0
SA600957	ICGC:PACA-CA	NA	0
SA600963	ICGC:PACA-CA	NA	0
SA600966	ICGC:PACA-CA	NA	NA
SA600968	ICGC:PACA-CA	NA	0
SA528771	ICGC:PACA-AU	NA	NA
SA528766	ICGC:PACA-AU	251	1
SA518817	ICGC:PACA-AU	1	1
SA518765	ICGC:PACA-AU	27	1
SA518854	ICGC:PACA-AU	179	0
SA518806	ICGC:PACA-AU	429	1
SA528767	ICGC:PACA-AU	455	1
SA518750	ICGC:PACA-AU	1534	1
SA518868	ICGC:PACA-AU	149	0
SA518878	ICGC:PACA-AU	222	0
SA528769	ICGC:PACA-AU	414	1
SA528768	ICGC:PACA-AU	1021	1
SA518873	ICGC:PACA-AU	197	0
SA518624	ICGC:PACA-AU	272	0
SA518704	ICGC:PACA-AU	230	1
SA518695	ICGC:PACA-AU	270	0
SA518689	ICGC:PACA-AU	188	0
SA518603	ICGC:PACA-AU	337	0
SA518615	ICGC:PACA-AU	392	0
SA518712	ICGC:PACA-AU	351	0
SA518665	ICGC:PACA-AU	413	0
SA518724	ICGC:PACA-AU	152	1
SA518633	ICGC:PACA-AU	332	1
SA518716	ICGC:PACA-AU	465	1
SA528677	ICGC:PACA-AU	168	1
SA528711	ICGC:PACA-AU	257	1
SA410263	ICGC:PACA-AU	8	1
SA528679	ICGC:PACA-AU	8	1
SA410311	ICGC:PACA-AU	719	1
SA410103	ICGC:PACA-AU	423	1
SA410118	ICGC:PACA-AU	400	1
SA411189	ICGC:PACA-AU	388	1
SA411209	ICGC:PACA-AU	1054	0
SA411721	ICGC:PACA-AU	721	0
SA411745	ICGC:PACA-AU	427	1
SA528755	ICGC:PACA-AU	555	0
SA411029	ICGC:PACA-AU	909	0
SA411557	ICGC:PACA-AU	203	1
SA411001	ICGC:PACA-AU	1043	0
SA410758	ICGC:PACA-AU	1014	0
SA410750	ICGC:PACA-AU	909	0
SA528695	ICGC:PACA-AU	99	1
SA411397	ICGC:PACA-AU	689	0
SA412003	ICGC:PACA-AU	451	1
SA410742	ICGC:PACA-AU	361	1
SA528761	ICGC:PACA-AU	287	1
SA411241	ICGC:PACA-AU	834	0
SA410883	ICGC:PACA-AU	709	1
SA410859	ICGC:PACA-AU	537	1
SA528676	ICGC:PACA-AU	743	0
SA409775	ICGC:PACA-AU	226	1
SA410566	ICGC:PACA-AU	1144	1
SA408867	ICGC:PACA-AU	236	1
SA410899	ICGC:PACA-AU	220	1
SA410763	ICGC:PACA-AU	847	0
SA408758	ICGC:PACA-AU	768	1
SA528687	ICGC:PACA-AU	1259	1
SA408414	ICGC:PACA-AU	715	1
SA408530	ICGC:PACA-AU	348	1
SA408570	ICGC:PACA-AU	260	1
SA407858	ICGC:PACA-AU	1874	1
SA411578	ICGC:PACA-AU	854	0
SA412076	ICGC:PACA-AU	1142	0
SA411769	ICGC:PACA-AU	626	0
SA411833	ICGC:PACA-AU	540	0
SA411406	ICGC:PACA-AU	412	1
SA411923	ICGC:PACA-AU	272	1
SA411305	ICGC:PACA-AU	499	1
T_07_07_A082a	GSE79668	393	1
T_06_01_A033a	GSE79668	449	1
T_06_11_A168a	GSE79668	697	1
T_06_04_A296a	GSE79668	734	1
T_07_11_A090a	GSE79668	543	1
T_06_06_A349a	GSE79668	572	1
T_11_03_A138a	GSE79668	371	1
T_03_11_A244a	GSE79668	1230	1
T_10_11_A059a	GSE79668	1564	1
T_04_02_A274c	GSE79668	30	1
T_10_12_A046a	GSE79668	702	1
T_11_03_A060a	GSE79668	621	1
T_07_09_A064a	GSE79668	210	1
T_07_08_A346a	GSE79668	189	1
T_06_11_A455b	GSE79668	2906	1
T_04_04_A207b	GSE79668	642	1
T_04_06_A027c	GSE79668	222	1
T_04_12_A158b	GSE79668	3163	0
T_05_01_A082b	GSE79668	67	1
T_05_03_A215c	GSE79668	424	1
T_05_06_A121b	GSE79668	3169	0
T_05_08_A230b	GSE79668	592	1
T_06_02_A026a	GSE79668	741	1
T_06_05_A309a_3	GSE79668	256	1
T_06_09_A196a_2	GSE79668	1544	1
T_06_11_A299b	GSE79668	809	1
T_07_02_A073a	GSE79668	2995	0
T_07_02_A181a	GSE79668	557	1
T_07_02_A216a	GSE79668	279	1
T_07_03_A187a	GSE79668	432	1
T_07_06_A104a	GSE79668	975	1
T_07_06_A323a_1	GSE79668	589	1
T_07_10_A153a_1	GSE79668	199	1
T_07_10_A215a	GSE79668	36	1
T_07_10_A314a	GSE79668	293	1
T_08_01_A194a	GSE79668	291	1
T_08_02_A333a	GSE79668	235	1
T_08_03_A203a	GSE79668	244	1
T_08_05_A123a	GSE79668	561	1
T_08_06_A060a	GSE79668	553	1
T_10_10_A222aa	GSE79668	477	1
T_10_11_A100a	GSE79668	1554	1
T_10_11_A128a	GSE79668	1454	0
T_10_11_A130b	GSE79668	1440	0
T_10_12_A057a	GSE79668	610	1
T_11_02_A148a	GSE79668	629	1
T_11_02_A171a_2	GSE79668	647	1
T_11_04_A026b	GSE79668	1505	0
T_11_05_A018b	GSE79668	1113	1
T_11_06_A011a	GSE79668	311	1
T_11_06_A104a	GSE79668	161	1
