# Supplementary material for: Gene Coexpression Network Characterizing Microenvironmental Heterogeneity and Intercellular Communication in Pancreatic Ductal Adenocarcinoma: Implications of Prognostic Significance and Therapeutic Target
Source: Front Oncol. 2022 Jun 1;12:840474. doi: 10.3389/fonc.2022.840474 (PMC9198606; doi:10.3389/fonc.2022.840474)
Supplement: Supplementary file 5 [file Table_4.xls]

Gene_symbol	HR(CI)	p.value	module	module_color	cluster	survival_associated
CD5	0.3835 (0.2816-0.5223)	1.19E-09	3	brown	Cytotoxic cells	good
C16orf74	2.226 (1.713-2.892)	2.13E-09	2	blue	B cells	poor
CATSPER1	2.242 (1.705-2.949)	7.66E-09	5	green	Myeloid Cells	poor
IGLL5	0.4572 (0.3484-0.5998)	1.61E-08	3	brown	B cells	good
CST6	2.041 (1.572-2.651)	8.73E-08	1	turquoise	Tumor cells	poor
SNCG	2.025 (1.56-2.628)	1.18E-07	2	blue	Endethelial cells	poor
COX6B2	2.008 (1.546-2.607)	1.67E-07	8	pink	Tumor cells	poor
SLC40A1	0.4857 (0.3702-0.6372)	1.86E-07	2	blue	Tumor cells	good
CDA	2.083 (1.569-2.766)	3.96E-07	5	green	Tumor cells	poor
PRPSAP2	0.5171 (0.3985-0.671)	6.99E-07				good
CD6	0.5049 (0.3853-0.6617)	7.28E-07	3	brown	Cytotoxic cells	good
KRT7	2.065 (1.547-2.757)	8.74E-07	5	green	Tumor cells	poor
ITGA3	1.95 (1.492-2.55)	1.03E-06	5	green	Tumor cells	poor
GIMAP7	0.5143 (0.3934-0.6724)	1.16E-06	3	brown	Endethelial cells	good
SLC16A3	1.894 (1.455-2.466)	2.04E-06	5	green	Myeloid Cells	poor
FRZB	0.5352 (0.4135-0.6927)	2.05E-06	1	turquoise	Fibroblast	good
G0S2	1.883 (1.45-2.446)	2.11E-06				poor
NOSTRIN	0.5068 (0.3814-0.6735)	2.82E-06	2	blue	Endethelial cells	good
LAMC2	1.864 (1.435-2.422)	3.14E-06	5	green	Tumor cells	poor
EMP1	1.904 (1.451-2.499)	3.38E-06	1	turquoise	Endethelial cells	poor
KCNE3	0.5233 (0.3978-0.6884)	3.68E-06	2	blue	Tumor cells	good
PICALM	2.004 (1.491-2.695)	4.16E-06	1	turquoise	Endethelial cells	poor
S100A2	2.005 (1.491-2.696)	4.17E-06	2	blue	Tumor cells	poor
SLAMF6	0.5082 (0.3809-0.678)	4.19E-06	3	brown	Cytotoxic cells	good
PTGES	1.923 (1.454-2.544)	4.60E-06	1	turquoise	Fibroblast	poor
SASH1	0.5388 (0.4122-0.7041)	5.96E-06	1	turquoise	Endethelial cells	good
SMAP2	0.5089 (0.3796-0.6821)	6.20E-06	3	brown	Myeloid Cells	good
CXCL3	0.4267 (0.2944-0.6183)	6.81E-06	2	blue	Myeloid Cells	good
SPP1	1.828 (1.405-2.378)	7.01E-06	1	turquoise	Myeloid Cells	poor
MMP14	1.84 (1.41-2.402)	7.21E-06	1	turquoise	Fibroblast	poor
BLNK	0.5203 (0.3912-0.6922)	7.22E-06	2	blue	B cells	good
ASRGL1	0.5514 (0.4249-0.7157)	7.68E-06	2	blue	Endethelial cells	good
A4GALT	1.812 (1.396-2.351)	7.75E-06	1	turquoise	Endethelial cells	poor
TNNT1	1.805 (1.392-2.341)	8.39E-06				poor
MALL	2.044 (1.491-2.801)	8.79E-06	5	green	Endethelial cells	poor
CTSS	0.5563 (0.4294-0.7206)	8.95E-06	2	blue	Myeloid Cells	good
PPP1R1B	0.5558 (0.4288-0.7204)	9.06E-06	2	blue	Tumor cells	good
GPBAR1	0.4926 (0.3599-0.6742)	9.78E-06	1	turquoise	Fibroblast	good
ETV4	0.5074 (0.375-0.6867)	1.11E-05	2	blue	Tumor cells	good
CXCR4	0.5603 (0.4327-0.7256)	1.12E-05	3	brown	Myeloid Cells	good
TBXAS1	0.5371 (0.407-0.7088)	1.12E-05	3	brown	Myeloid Cells	good
PLOD2	1.862 (1.409-2.461)	1.23E-05	1	turquoise	Fibroblast	poor
RHOD	1.946 (1.444-2.622)	1.23E-05	5	green	Tumor cells	poor
KRT13	1.875 (1.413-2.488)	1.35E-05	5	green	Tumor cells	poor
LMO4	0.5638 (0.4353-0.7304)	1.43E-05	2	blue	Tumor cells	good
KIAA1324	0.5484 (0.4178-0.7199)	1.51E-05	4	yellow	Pancreatic islet	good
LYZ	0.5561 (0.4262-0.7257)	1.55E-05	2	blue	Myeloid Cells	good
EREG	1.85 (1.397-2.45)	1.74E-05	2	blue	Myeloid Cells	poor
RGS5	0.4923 (0.3563-0.6802)	1.74E-05	1	turquoise	Fibroblast	good
KRT16	1.767 (1.362-2.291)	1.79E-05	5	green	Tumor cells	poor
CYP3A5	0.519 (0.3843-0.7009)	1.89E-05	2	blue	Tumor cells	good
VSTM2L	1.784 (1.367-2.329)	2.05E-05	5	green	Tumor cells	poor
SYT8	1.904 (1.415-2.562)	2.09E-05	5	green	Tumor cells	poor
CDCA7	0.5713 (0.4411-0.74)	2.23E-05	2	blue	B cells	good
SLC2A1	1.827 (1.383-2.415)	2.24E-05	5	green	Tumor cells	poor
FGFR4	0.5345 (0.3997-0.7149)	2.42E-05	2	blue	Tumor cells	good
IL33	0.5673 (0.4358-0.7384)	2.50E-05	1	turquoise	Endethelial cells	good
GNA15	1.757 (1.351-2.283)	2.57E-05	5	green	Myeloid Cells	poor
ST6GALNAC1	0.5726 (0.4411-0.7434)	2.82E-05	2	blue	Tumor cells	good
PRR15L	0.5268 (0.3903-0.7112)	2.85E-05	2	blue	Tumor cells	good
CDH3	1.751 (1.345-2.28)	3.18E-05	5	green	Tumor cells	poor
TSPAN5	1.817 (1.371-2.409)	3.28E-05				poor
C2CD4B	0.5676 (0.4343-0.7416)	3.33E-05	2	blue	Pancreatic acinar cells	good
FMOD	0.5648 (0.4306-0.7408)	3.67E-05	1	turquoise	Fibroblast	good
KRT19	1.73 (1.333-2.245)	3.76E-05	5	green	Tumor cells	poor
TSPAN12	0.5766 (0.4435-0.7495)	3.89E-05	2	blue	Endethelial cells	good
AKNA	0.55 (0.4137-0.7313)	3.90E-05	3	brown	Cytotoxic cells	good
NDRG1	1.733 (1.333-2.254)	3.99E-05	2	blue	Endethelial cells	poor
TCEA3	0.5618 (0.4267-0.7398)	4.03E-05	2	blue	Tumor cells	good
GIMAP2	0.5657 (0.4309-0.7428)	4.14E-05	3	brown	Cytotoxic cells	good
ITGA2	1.727 (1.33-2.243)	4.18E-05	5	green	Tumor cells	poor
FAM131C	1.815 (1.364-2.413)	4.20E-05	4	yellow	Pancreatic islet	poor
JUP	1.799 (1.357-2.383)	4.38E-05	5	green	Tumor cells	poor
TGM2	1.717 (1.325-2.226)	4.43E-05	1	turquoise	Endethelial cells	poor
COL17A1	1.719 (1.325-2.231)	4.61E-05	5	green	Tumor cells	poor
SPINK5	0.5779 (0.4438-0.7525)	4.69E-05	2	blue	Tumor cells	good
ARRDC3	1.77 (1.344-2.333)	4.94E-05	1	turquoise	Endethelial cells	poor
ARHGAP24	0.5127 (0.3711-0.7083)	5.09E-05	1	turquoise	B cells	good
MLEC	0.5879 (0.4545-0.7604)	5.20E-05				good
FGG	1.719 (1.322-2.235)	5.21E-05	6	red	Pancreatic acinar cells	poor
GZMK	0.578 (0.443-0.7541)	5.35E-05	3	brown	Cytotoxic cells	good
QDPR	0.5558 (0.4179-0.7391)	5.38E-05	4	yellow	Pancreatic islet	good
PKDCC	0.5816 (0.447-0.7567)	5.44E-05	2	blue	Tumor cells	good
BCL11B	0.5322 (0.3918-0.723)	5.45E-05	2	blue	Cytotoxic cells	good
EGLN3	1.956 (1.412-2.709)	5.48E-05	2	blue	Tumor cells	poor
SHROOM3	0.5831 (0.4486-0.7579)	5.52E-05	2	blue	Tumor cells	good
SNAI2	1.707 (1.315-2.215)	5.88E-05	1	turquoise	Fibroblast	poor
UPP1	1.708 (1.314-2.219)	6.26E-05	3	brown	Endethelial cells	poor
PGM1	0.5397 (0.3985-0.731)	6.77E-05	1	turquoise	Pancreatic acinar cells	good
SLC2A3	1.722 (1.318-2.251)	6.86E-05	1	turquoise	Endethelial cells	poor
LHPP	0.5839 (0.4479-0.7613)	7.00E-05	2	blue	B cells	good
ITGB1	1.696 (1.307-2.2)	7.07E-05	1	turquoise	Fibroblast	poor
RASGRP2	0.5764 (0.4391-0.7566)	7.21E-05	3	brown	B cells	good
APOL1	1.803 (1.346-2.414)	7.58E-05	2	blue	Tumor cells	poor
GHRL	0.5842 (0.4476-0.7624)	7.60E-05	3	brown	Pancreatic islet	good
PSTPIP1	0.5498 (0.4087-0.7396)	7.70E-05	3	brown	Cytotoxic cells	good
TOX2	1.684 (1.299-2.184)	8.31E-05	3	brown	Endethelial cells	poor
TMEM98	0.5847 (0.4474-0.7641)	8.49E-05	2	blue	Fibroblast	good
TUSC1	0.5516 (0.4098-0.7423)	8.64E-05				good
SLC43A1	0.5908 (0.4537-0.7693)	9.33E-05	2	blue	Pancreatic acinar cells	good
SPAG4	1.679 (1.294-2.178)	9.56E-05				poor
IL10RA	0.5747 (0.4351-0.7591)	9.57E-05	3	brown	Cytotoxic cells	good
TSPAN8	0.5549 (0.4125-0.7466)	1.00E-04	2	blue	Tumor cells	good
DDIT4	1.999 (1.41-2.833)	1.01E-04	1	turquoise	Endethelial cells	poor
POU2AF1	0.5792 (0.4397-0.7629)	1.02E-04	3	brown	B cells	good
CP	1.924 (1.383-2.676)	1.02E-04				poor
PLAU	1.785 (1.332-2.392)	1.04E-04	1	turquoise	Fibroblast	poor
F2RL3	0.5843 (0.4455-0.7665)	1.04E-04	1	turquoise	Endethelial cells	good
FOSL1	1.676 (1.291-2.175)	1.06E-04	5	green	Endethelial cells	poor
ST6GALNAC3	0.5982 (0.4612-0.776)	1.09E-04	1	turquoise	Endethelial cells	good
FMO5	0.5998 (0.4626-0.7777)	1.15E-04	2	blue	Tumor cells	good
OGG1	0.5915 (0.4527-0.7728)	1.19E-04				good
PMEPA1	2.017 (1.411-2.884)	1.19E-04	5	green	Tumor cells	poor
IL18	1.743 (1.313-2.315)	1.23E-04				poor
MACROD2	0.5989 (0.461-0.7781)	1.24E-04				good
CD48	0.5989 (0.4606-0.7787)	1.30E-04	3	brown	Cytotoxic cells	good
LAP3	0.5988 (0.4603-0.7789)	1.33E-04	3	brown	Endethelial cells	good
FAM3D	0.605 (0.4675-0.7829)	1.33E-04	2	blue	Tumor cells	good
FSCN1	1.93 (1.377-2.707)	1.36E-04	1	turquoise	Endethelial cells	poor
TMPRSS4	1.664 (1.28-2.164)	1.43E-04	2	blue	Tumor cells	poor
CTSD	1.656 (1.277-2.148)	1.43E-04	1	turquoise	Myeloid Cells	poor
IGF1	0.5713 (0.428-0.7624)	1.44E-04	1	turquoise	Fibroblast	good
RHOV	1.817 (1.335-2.474)	1.49E-04				poor
AOAH	0.6075 (0.4692-0.7865)	1.56E-04	3	brown	Myeloid Cells	good
CTRB2	1.792 (1.324-2.425)	1.57E-04	6	red	Pancreatic acinar cells	poor
VASN	1.649 (1.272-2.137)	1.57E-04	1	turquoise	Fibroblast	poor
STXBP6	0.5996 (0.4599-0.7817)	1.57E-04	2	blue	Pancreatic acinar cells	good
LSM10	0.558 (0.4122-0.7552)	1.58E-04	8	pink	B cells	good
PLA2G10	0.6086 (0.4704-0.7875)	1.59E-04	2	blue	Tumor cells	good
TMEM88	0.609 (0.4705-0.7883)	1.65E-04	1	turquoise	Endethelial cells	good
CRTAC1	1.875 (1.351-2.602)	1.70E-04	4	yellow	Endethelial cells	poor
PEG10	1.641 (1.267-2.124)	1.70E-04	1	turquoise	Pancreatic islet	poor
PPL	1.65 (1.271-2.142)	1.72E-04	5	green	Tumor cells	poor
TNFSF13B	0.6021 (0.462-0.7847)	1.74E-04	3	brown	Myeloid Cells	good
FBP1	0.6107 (0.4721-0.7901)	1.74E-04	2	blue	Myeloid Cells	good
CD68	1.679 (1.281-2.2)	1.75E-04				poor
FUT2	0.6051 (0.4651-0.7872)	1.83E-04	2	blue	Tumor cells	good
GPX2	0.6087 (0.469-0.7901)	1.91E-04	2	blue	Tumor cells	good
ZAP70	0.5868 (0.4434-0.7766)	1.92E-04	3	brown	Cytotoxic cells	good
ACE	0.5929 (0.4504-0.7804)	1.93E-04	2	blue	Endethelial cells	good
HMGA1	1.672 (1.276-2.191)	1.93E-04	5	green	B cells	poor
EFNA5	1.727 (1.295-2.301)	1.95E-04	5	green	Tumor cells	poor
RNF144B	0.6094 (0.4692-0.7914)	2.04E-04	3	brown	Myeloid Cells	good
LGALS4	0.6153 (0.4757-0.7958)	2.15E-04	2	blue	Tumor cells	good
WDR66	1.649 (1.265-2.15)	2.15E-04				poor
CXADR	0.5956 (0.4526-0.7837)	2.16E-04	2	blue	Tumor cells	good
PHACTR3	1.764 (1.306-2.384)	2.17E-04	5	green	Tumor cells	poor
SULT2B1	1.694 (1.281-2.241)	2.18E-04	2	blue	Tumor cells	poor
CD79A	0.5979 (0.4552-0.7853)	2.18E-04	3	brown	B cells	good
TMEM92	1.78 (1.311-2.416)	2.18E-04	2	blue	Tumor cells	poor
FGL2	0.5669 (0.4196-0.766)	2.19E-04	3	brown	Myeloid Cells	good
C15orf48	1.638 (1.261-2.128)	2.20E-04	5	green	Tumor cells	poor
KLK6	1.645 (1.263-2.143)	2.21E-04	2	blue	Tumor cells	poor
BAG3	1.736 (1.295-2.327)	2.28E-04	1	turquoise	Endethelial cells	poor
FBLIM1	0.5676 (0.42-0.767)	2.28E-04	2	blue	Fibroblast	good
ANXA13	0.5921 (0.4478-0.7828)	2.34E-04	2	blue	Tumor cells	good
ATP1B1	0.6151 (0.4748-0.797)	2.36E-04	2	blue	Tumor cells	good
BTN3A2	0.5954 (0.4515-0.7851)	2.38E-04	3	brown	Cytotoxic cells	good
DENND1C	0.6025 (0.4599-0.7894)	2.38E-04	3	brown	Cytotoxic cells	good
LOX	1.681 (1.274-2.217)	2.38E-04	1	turquoise	Fibroblast	poor
SEMA3C	1.742 (1.296-2.342)	2.39E-04	1	turquoise	Fibroblast	poor
APOL3	0.5906 (0.4459-0.7823)	2.41E-04	3	brown	Endethelial cells	good
CST3	0.6183 (0.4782-0.7993)	2.43E-04	1	turquoise	Myeloid Cells	good
MARVELD1	1.811 (1.318-2.488)	2.47E-04	1	turquoise	Fibroblast	poor
CTSB	1.701 (1.28-2.26)	2.48E-04	3	brown	Myeloid Cells	poor
SNRNP25	0.5813 (0.4347-0.7772)	2.51E-04	7	black	B cells	good
PARP1	0.6161 (0.4749-0.7993)	2.65E-04	7	black	B cells	good
KRT17	1.615 (1.248-2.09)	2.69E-04	5	green	Tumor cells	poor
SLC11A1	1.654 (1.261-2.169)	2.75E-04	3	brown	Myeloid Cells	poor
ADAM12	1.693 (1.275-2.249)	2.75E-04	1	turquoise	Fibroblast	poor
SAMHD1	0.62 (0.4789-0.8025)	2.83E-04	3	brown	Myeloid Cells	good
RAC2	1.622 (1.249-2.106)	2.83E-04	3	brown	Cytotoxic cells	poor
CITED4	1.687 (1.272-2.237)	2.85E-04				poor
FSTL3	1.709 (1.279-2.284)	2.92E-04	1	turquoise	Pancreatic acinar cells	poor
ST6GAL1	0.6063 (0.4624-0.795)	2.95E-04	3	brown	B cells	good
INPP5D	0.5761 (0.4272-0.777)	3.02E-04	3	brown	B cells	good
PKP4	0.5312 (0.3767-0.7492)	3.10E-04	2	blue	Endethelial cells	good
OLR1	1.624 (1.248-2.114)	3.12E-04	3	brown	Myeloid Cells	poor
MS4A1	0.5825 (0.4339-0.7818)	3.19E-04	3	brown	B cells	good
MYC	0.6223 (0.4806-0.806)	3.24E-04	7	black	Endethelial cells	good
SERPINI2	1.606 (1.24-2.078)	3.25E-04	6	red	Pancreatic acinar cells	poor
CLEC10A	0.5636 (0.4122-0.7705)	3.25E-04	3	brown	Myeloid Cells	good
THEM4	0.6213 (0.4791-0.8055)	3.28E-04				good
CTLA4	0.5647 (0.4132-0.7717)	3.36E-04	3	brown	Cytotoxic cells	good
S100A10	1.75 (1.288-2.376)	3.40E-04	5	green	Tumor cells	poor
MECOM	0.5466 (0.3928-0.7607)	3.41E-04	2	blue	Endethelial cells	good
KRT80	1.749 (1.287-2.375)	3.47E-04	5	green	Tumor cells	poor
PTPRC	0.6107 (0.4657-0.8009)	3.64E-04	3	brown	Cytotoxic cells	good
EPB41L2	0.6209 (0.4776-0.8072)	3.71E-04	3	brown	Fibroblast	good
CD84	0.6177 (0.4736-0.8056)	3.78E-04	3	brown	Myeloid Cells	good
USH1C	0.6226 (0.4794-0.8085)	3.79E-04	2	blue	Tumor cells	good
C9orf152	0.5771 (0.4261-0.7814)	3.79E-04	2	blue	Tumor cells	good
CD79B	0.6192 (0.4752-0.8067)	3.83E-04	3	brown	B cells	good
ERG	0.5917 (0.4429-0.7905)	3.84E-04	1	turquoise	Endethelial cells	good
UNC5CL	0.5653 (0.4126-0.7746)	3.86E-04	2	blue	Tumor cells	good
RAP1GAP	0.6283 (0.4861-0.8122)	3.89E-04	2	blue	Tumor cells	good
ANKRD44	0.596 (0.4477-0.7933)	3.90E-04	3	brown	Cytotoxic cells	good
CADPS	0.6005 (0.453-0.7961)	3.92E-04	4	yellow	Pancreatic islet	good
PTAFR	0.6263 (0.4836-0.8112)	3.93E-04	3	brown	Myeloid Cells	good
CLEC3B	0.6277 (0.4852-0.8121)	3.94E-04	1	turquoise	Endethelial cells	good
UTRN	0.6225 (0.479-0.8091)	3.95E-04	3	brown	Endethelial cells	good
NRP2	1.637 (1.246-2.15)	3.97E-04	1	turquoise	Endethelial cells	poor
RHOF	1.775 (1.292-2.438)	3.99E-04	5	green	Cytotoxic cells	poor
GIMAP6	0.5878 (0.438-0.7888)	3.99E-04	3	brown	Endethelial cells	good
STC1	1.593 (1.23-2.063)	4.11E-04	1	turquoise	Endethelial cells	poor
NCF4	0.6252 (0.4818-0.8114)	4.13E-04	3	brown	Myeloid Cells	good
DSTN	0.6119 (0.4657-0.8039)	4.21E-04	1	turquoise	Fibroblast	good
BACE2	0.6288 (0.4858-0.8138)	4.24E-04	2	blue	Tumor cells	good
TMEM125	0.6198 (0.475-0.8087)	4.25E-04	2	blue	Tumor cells	good
CBS	1.616 (1.237-2.11)	4.27E-04				poor
PIM1	1.597 (1.231-2.073)	4.27E-04	1	turquoise	Cytotoxic cells	poor
LGALS9	0.6115 (0.4651-0.8041)	4.30E-04	2	blue	Myeloid Cells	good
CNPY3	0.6166 (0.4711-0.8071)	4.31E-04	1	turquoise	Myeloid Cells	good
RCAN2	0.6169 (0.4713-0.8073)	4.34E-04	1	turquoise	Fibroblast	good
FCRL5	0.6279 (0.4843-0.8141)	4.44E-04	3	brown	B cells	good
NDRG2	0.6304 (0.4871-0.8158)	4.54E-04	2	blue	Fibroblast	good
STARD10	0.5405 (0.383-0.7627)	4.63E-04	2	blue	Tumor cells	good
ARHGAP25	0.5752 (0.422-0.7841)	4.67E-04	3	brown	Cytotoxic cells	good
ROM1	0.5434 (0.3861-0.7648)	4.68E-04	3	brown	Endethelial cells	good
HIST1H4C	0.6259 (0.4813-0.814)	4.73E-04	7	black	B cells	good
RDX	1.693 (1.26-2.274)	4.75E-04	1	turquoise	Endethelial cells	poor
ICAM3	0.6076 (0.4593-0.8038)	4.83E-04	3	brown	Cytotoxic cells	good
SEMA4D	0.6145 (0.4674-0.8078)	4.84E-04	2	blue	Cytotoxic cells	good
AXL	1.67 (1.252-2.229)	4.93E-04	1	turquoise	Fibroblast	poor
OAT	0.5931 (0.442-0.7958)	4.95E-04	8	pink	Fibroblast	good
GPR171	0.6214 (0.4753-0.8124)	5.02E-04	3	brown	Cytotoxic cells	good
EDNRB	0.6203 (0.474-0.8118)	5.03E-04	1	turquoise	Fibroblast	good
TOM1L1	0.6278 (0.4828-0.8163)	5.10E-04	2	blue	Tumor cells	good
RSPH1	0.6075 (0.4585-0.8047)	5.13E-04	2	blue	Tumor cells	good
CD1D	0.6124 (0.4644-0.8076)	5.14E-04	3	brown	Myeloid Cells	good
P2RY13	0.585 (0.432-0.7922)	5.28E-04	3	brown	Myeloid Cells	good
PLA2G2A	0.6257 (0.48-0.8157)	5.30E-04				good
SNX20	0.6255 (0.4796-0.8159)	5.40E-04	3	brown	Cytotoxic cells	good
CLEC2B	1.666 (1.248-2.225)	5.40E-04	3	brown	Endethelial cells	poor
EEF1A2	1.903 (1.321-2.742)	5.51E-04	4	yellow	Pancreatic islet	poor
CCNB2	1.673 (1.249-2.24)	5.52E-04	7	black	B cells	poor
PSCA	1.595 (1.224-2.079)	5.56E-04	2	blue	Tumor cells	poor
CASP1	0.5566 (0.3991-0.7763)	5.56E-04	3	brown	Myeloid Cells	good
TMPRSS3	0.6251 (0.4784-0.8167)	5.75E-04	2	blue	Tumor cells	good
PTPRB	0.6089 (0.459-0.8077)	5.78E-04	1	turquoise	Endethelial cells	good
SPR	0.5925 (0.4398-0.7983)	5.79E-04	8	pink	Tumor cells	good
CSK	0.636 (0.4914-0.8232)	5.85E-04	2	blue	B cells	good
PLD4	0.6136 (0.4641-0.8114)	6.12E-04	3	brown	Myeloid Cells	good
SESN1	0.6385 (0.4939-0.8254)	6.15E-04	1	turquoise	Cytotoxic cells	good
PITX1	1.693 (1.253-2.29)	6.18E-04	5	green	Tumor cells	poor
TMEM154	1.72 (1.261-2.346)	6.20E-04	5	green	B cells	poor
HCLS1	0.6058 (0.4547-0.8073)	6.22E-04	3	brown	Myeloid Cells	good
STAC3	0.5803 (0.4248-0.7926)	6.24E-04	3	brown	Myeloid Cells	good
GJB2	1.589 (1.219-2.073)	6.24E-04	1	turquoise	Fibroblast	poor
BTNL8	0.5954 (0.4421-0.8017)	6.38E-04	2	blue	Tumor cells	good
ODAM	0.584 (0.4288-0.7953)	6.40E-04	2	blue	Tumor cells	good
PKN3	0.5698 (0.4124-0.7873)	6.50E-04				good
CREB3L1	0.6256 (0.4776-0.8194)	6.58E-04	2	blue	Tumor cells	good
FCGRT	0.6058 (0.454-0.8084)	6.60E-04	2	blue	Myeloid Cells	good
CEBPA	0.6326 (0.4861-0.8234)	6.62E-04	2	blue	Myeloid Cells	good
ITPRIP	1.622 (1.228-2.143)	6.70E-04	1	turquoise	Endethelial cells	poor
TMEM45A	1.617 (1.225-2.133)	6.81E-04	2	blue	Fibroblast	poor
BAIAP2L2	0.5941 (0.4399-0.8023)	6.82E-04	2	blue	Tumor cells	good
ADRB2	1.696 (1.25-2.301)	6.90E-04	3	brown	Endethelial cells	poor
GADD45B	1.6 (1.219-2.099)	6.94E-04	1	turquoise	Fibroblast	poor
PXK	0.641 (0.4957-0.8289)	6.99E-04	3	brown	B cells	good
SERPINB9	1.624 (1.227-2.151)	7.05E-04	3	brown	Myeloid Cells	poor
PRSS23	1.63 (1.228-2.162)	7.07E-04	1	turquoise	Fibroblast	poor
S100A9	1.611 (1.223-2.124)	7.08E-04	3	brown	Myeloid Cells	poor
KIF12	0.5826 (0.4261-0.7965)	7.09E-04	2	blue	Tumor cells	good
SLAMF1	0.5942 (0.4396-0.8032)	7.12E-04	3	brown	Cytotoxic cells	good
SCAMP5	0.6318 (0.4842-0.8243)	7.15E-04	4	yellow	Pancreatic islet	good
FOXF1	0.6075 (0.4549-0.8112)	7.29E-04	1	turquoise	Fibroblast	good
FRMD6	1.572 (1.209-2.044)	7.35E-04	1	turquoise	Fibroblast	poor
PRKCB	0.6207 (0.4705-0.8188)	7.41E-04	3	brown	B cells	good
RAB13	0.6087 (0.4562-0.8122)	7.43E-04	8	pink	Endethelial cells	good
PRKG1	0.6366 (0.4897-0.8277)	7.46E-04	1	turquoise	Fibroblast	good
TMEM52	0.611 (0.4589-0.8137)	7.48E-04				good
TNFAIP8L2	0.5523 (0.391-0.7801)	7.55E-04	3	brown	Myeloid Cells	good
GIMAP4	0.6016 (0.4476-0.8086)	7.57E-04	3	brown	Endethelial cells	good
RCSD1	0.6035 (0.4497-0.8099)	7.65E-04	3	brown	Cytotoxic cells	good
GPRC5A	1.599 (1.216-2.102)	7.69E-04	2	blue	Tumor cells	poor
MAP4K1	0.6245 (0.4747-0.8217)	7.73E-04	3	brown	Cytotoxic cells	good
A2M	0.6407 (0.4942-0.8307)	7.80E-04	1	turquoise	Endethelial cells	good
ALDOB	0.609 (0.4559-0.8134)	7.85E-04	2	blue	Tumor cells	good
NRP1	1.556 (1.202-2.014)	8.00E-04	1	turquoise	Endethelial cells	poor
GIMAP8	0.597 (0.4415-0.8074)	8.12E-04	3	brown	Endethelial cells	good
ALDH1B1	0.5836 (0.4257-0.8001)	8.22E-04				good
SLC4A4	0.5456 (0.3825-0.7781)	8.24E-04	6	red	Tumor cells	good
CLIC3	1.618 (1.22-2.146)	8.26E-04	5	green	Tumor cells	poor
FES	0.6449 (0.4986-0.834)	8.28E-04	3	brown	Endethelial cells	good
HADH	0.6458 (0.4996-0.8348)	8.43E-04	4	yellow	Pancreatic islet	good
MATN2	0.6226 (0.4713-0.8224)	8.47E-04	2	blue	Endethelial cells	good
WFDC2	1.62 (1.22-2.151)	8.48E-04	2	blue	Tumor cells	poor
FOXA3	0.6385 (0.4905-0.831)	8.50E-04	2	blue	Tumor cells	good
ITGA9	0.5964 (0.4401-0.8082)	8.59E-04	1	turquoise	Endethelial cells	good
DEFB1	1.561 (1.201-2.029)	8.59E-04				poor
LAMB3	1.579 (1.207-2.067)	8.63E-04	5	green	Tumor cells	poor
P2RY6	1.688 (1.241-2.298)	8.66E-04	3	brown	Endethelial cells	poor
ADCY3	0.6458 (0.4993-0.8353)	8.67E-04	3	brown	Fibroblast	good
TNFRSF1A	1.592 (1.211-2.093)	8.67E-04	1	turquoise	Endethelial cells	poor
PFKFB2	0.6163 (0.4635-0.8194)	8.70E-04	2	blue	Pancreatic islet	good
S100A11	1.659 (1.231-2.234)	8.72E-04	5	green	Tumor cells	poor
CYFIP2	0.6409 (0.4932-0.8329)	8.77E-04	1	turquoise	Cytotoxic cells	good
CXCL16	0.6221 (0.4703-0.8229)	8.84E-04	2	blue	Myeloid Cells	good
EDARADD	1.595 (1.211-2.101)	8.97E-04	4	yellow	Pancreatic islet	poor
LILRB4	0.6398 (0.4914-0.8329)	9.07E-04	3	brown	Myeloid Cells	good
IKZF1	0.6446 (0.4973-0.8356)	9.12E-04	3	brown	Cytotoxic cells	good
SOCS2	0.6358 (0.4862-0.8315)	9.39E-04	1	turquoise	Endethelial cells	good
TOR3A	0.6467 (0.4995-0.8373)	9.43E-04	2	blue	B cells	good
CAV1	1.675 (1.234-2.274)	9.46E-04	1	turquoise	Endethelial cells	poor
ITGAM	0.6244 (0.4722-0.8257)	9.57E-04	3	brown	Myeloid Cells	good
SLC38A11	0.5779 (0.4173-0.8002)	9.60E-04	6	red	Fibroblast	good
KLHL23	0.6443 (0.496-0.8369)	9.86E-04	2	blue	Fibroblast	good
ENTPD1	0.5982 (0.4406-0.8122)	9.89E-04	1	turquoise	Endethelial cells	good
FXYD6	0.6243 (0.4715-0.8264)	9.94E-04	1	turquoise	Fibroblast	good
TGFBR3	0.6274 (0.4754-0.8281)	9.96E-04	1	turquoise	Endethelial cells	good
PERP	1.556 (1.196-2.026)	0.001	5	green	Tumor cells	poor
PTPRN2	0.5641 (0.401-0.7936)	0.001012	2	blue	Pancreatic islet	good
FGGY	0.6489 (0.5012-0.8401)	0.00103				good
CYP2S1	0.6287 (0.4765-0.8296)	0.001035	2	blue	Tumor cells	good
FAM171A1	0.6414 (0.4919-0.8363)	0.001038				good
NT5DC2	0.6265 (0.4738-0.8286)	0.001043	1	turquoise	Fibroblast	good
SLC44A3	0.6425 (0.493-0.8374)	0.001065	2	blue	Tumor cells	good
FCRL3	0.6391 (0.4886-0.8359)	0.00108	3	brown	B cells	good
PDLIM7	1.672 (1.228-2.276)	0.001099	1	turquoise	Fibroblast	poor
DDX39A	0.6377 (0.4865-0.8358)	0.001118	7	black	B cells	good
DMKN	1.555 (1.192-2.027)	0.001127	5	green	Tumor cells	poor
ABL2	1.595 (1.204-2.113)	0.001132	1	turquoise	Endethelial cells	poor
NFIB	0.6219 (0.4672-0.828)	0.001141	1	turquoise	Endethelial cells	good
TIMP2	1.546 (1.189-2.011)	0.001143	1	turquoise	Fibroblast	poor
SLAMF7	0.65 (0.5013-0.843)	0.001161	3	brown	B cells	good
RHOJ	0.6519 (0.5035-0.844)	0.001164	1	turquoise	Endethelial cells	good
ITGB6	1.76 (1.25-2.479)	0.001206	5	green	Tumor cells	poor
C1orf210	0.6533 (0.5048-0.8456)	0.00122	2	blue	Tumor cells	good
PYHIN1	0.5962 (0.4357-0.8157)	0.001221	3	brown	Cytotoxic cells	good
RUNX3	0.6147 (0.4577-0.8257)	0.001227	3	brown	Cytotoxic cells	good
BMP1	1.602 (1.204-2.132)	0.001232	1	turquoise	Fibroblast	poor
MRAP2	0.6522 (0.5032-0.8453)	0.001239	2	blue	Pancreatic islet	good
GSTA4	0.6247 (0.4694-0.8314)	0.001254	1	turquoise	Fibroblast	good
CRIP2	1.562 (1.191-2.048)	0.001259	1	turquoise	Endethelial cells	poor
SERPINE1	1.584 (1.197-2.095)	0.001279	1	turquoise	Fibroblast	poor
PLA1A	0.6378 (0.485-0.8386)	0.001282	3	brown	Endethelial cells	good
CCDC74A	1.632 (1.211-2.199)	0.001294	1	turquoise	Fibroblast	poor
LDLRAP1	0.6349 (0.4812-0.8377)	0.001319	2	blue	Cytotoxic cells	good
LY6D	1.533 (1.181-1.991)	0.001339				poor
ETS1	1.708 (1.231-2.369)	0.001342	1	turquoise	Endethelial cells	poor
CD247	0.6123 (0.4537-0.8264)	0.001344	3	brown	Cytotoxic cells	good
TRIM29	1.554 (1.187-2.035)	0.001349	5	green	Tumor cells	poor
SLC30A2	1.625 (1.208-2.188)	0.001351	6	red	Pancreatic acinar cells	poor
MYEOV	1.66 (1.217-2.265)	0.001371	2	blue	Tumor cells	poor
FOXA2	0.6397 (0.4865-0.8411)	0.001376	2	blue	Tumor cells	good
GPC1	1.629 (1.208-2.197)	0.001398	1	turquoise	Fibroblast	poor
MNDA	0.614 (0.4552-0.8282)	0.001399	3	brown	Myeloid Cells	good
IRF8	0.6568 (0.5076-0.8501)	0.0014	3	brown	B cells	good
FILIP1	0.6275 (0.4713-0.8354)	0.001415	1	turquoise	Endethelial cells	good
TUBA4A	1.632 (1.208-2.204)	0.001426	5	green	Cytotoxic cells	poor
GNMT	0.6272 (0.4707-0.8356)	0.001439	6	red	Pancreatic acinar cells	good
TREM1	1.547 (1.183-2.024)	0.001449	3	brown	Myeloid Cells	poor
SGCE	1.608 (1.2-2.155)	0.001463	1	turquoise	Fibroblast	poor
PGC	0.6524 (0.5014-0.8489)	0.001475	2	blue	Tumor cells	good
MEF2C	0.6522 (0.501-0.849)	0.001494	1	turquoise	Endethelial cells	good
HSPA6	1.541 (1.18-2.013)	0.001496				poor
DOCK8	0.6053 (0.4439-0.8254)	0.001508	3	brown	Cytotoxic cells	good
FKBP10	1.625 (1.204-2.194)	0.001509	1	turquoise	Fibroblast	poor
GPR160	0.6101 (0.4496-0.8279)	0.001513	2	blue	Tumor cells	good
VASH1	0.6566 (0.5061-0.8519)	0.001543	1	turquoise	Endethelial cells	good
RHOH	0.6562 (0.5055-0.8517)	0.001546	3	brown	Cytotoxic cells	good
INPP1	0.586 (0.4209-0.8159)	0.00155	2	blue	Endethelial cells	good
PCDH1	1.532 (1.176-1.996)	0.001584	5	green	Endethelial cells	poor
PPP3CA	1.658 (1.211-2.27)	0.001602				poor
CD2	0.5951 (0.431-0.8215)	0.001606	3	brown	Cytotoxic cells	good
ERBB3	0.6214 (0.4622-0.8353)	0.001618	2	blue	Tumor cells	good
SPOCK1	1.722 (1.228-2.415)	0.001636	1	turquoise	Fibroblast	poor
LOXL2	1.643 (1.206-2.238)	0.001656	1	turquoise	Fibroblast	poor
IL12RB1	0.66 (0.5093-0.8552)	0.001672	3	brown	Cytotoxic cells	good
PDE3B	0.6002 (0.4365-0.8252)	0.001673	4	yellow	Cytotoxic cells	good
TESC	0.6135 (0.4523-0.8323)	0.001688	2	blue	Tumor cells	good
SOCS1	0.6525 (0.4999-0.8518)	0.001689	3	brown	Cytotoxic cells	good
PODXL	1.522 (1.171-1.979)	0.001703	1	turquoise	Endethelial cells	poor
PIGR	0.6433 (0.4881-0.8477)	0.001727	2	blue	Tumor cells	good
DCDC2	0.5734 (0.4049-0.812)	0.001728	6	red	Tumor cells	good
SPARCL1	0.6367 (0.48-0.8446)	0.00174	1	turquoise	Fibroblast	good
CPNE8	1.506 (1.165-1.947)	0.001747				poor
GBP4	0.6021 (0.4381-0.8277)	0.001778	3	brown	Endethelial cells	good
IMPA2	0.6387 (0.4821-0.8462)	0.001784	2	blue	Pancreatic acinar cells	good
BHLHE40	1.546 (1.176-2.032)	0.001787	2	blue	Endethelial cells	poor
SLIT2	0.6643 (0.5138-0.8587)	0.001793	1	turquoise	Fibroblast	good
CCR7	0.6349 (0.4774-0.8444)	0.001794	3	brown	Cytotoxic cells	good
SEL1L3	0.6577 (0.5056-0.8556)	0.001795	2	blue	B cells	good
IL1B	0.6533 (0.4998-0.8538)	0.001827				good
RGS18	0.6511 (0.4971-0.8529)	0.001834	3	brown	Myeloid Cells	good
CPB1	1.569 (1.182-2.082)	0.001846	6	red	Pancreatic acinar cells	poor
PDGFB	1.711 (1.22-2.399)	0.001852	1	turquoise	Endethelial cells	poor
PHACTR1	0.6559 (0.5028-0.8556)	0.001871	3	brown	Myeloid Cells	good
BOC	0.6289 (0.4694-0.8425)	0.001877	1	turquoise	Fibroblast	good
HMOX1	1.662 (1.206-2.289)	0.00189	3	brown	Myeloid Cells	poor
PODXL2	0.6432 (0.4868-0.8499)	0.001913				good
LRCH1	0.6306 (0.4713-0.8438)	0.001918	2	blue	Endethelial cells	good
GALM	0.6113 (0.4479-0.8343)	0.001923	2	blue	Cytotoxic cells	good
BCR	0.6611 (0.509-0.8588)	0.001931				good
GOLIM4	0.6594 (0.5068-0.858)	0.001938	3	brown	Fibroblast	good
TGFBI	1.515 (1.165-1.97)	0.001953	1	turquoise	Fibroblast	poor
HAAO	0.6615 (0.5092-0.8592)	0.001957	3	brown	Fibroblast	good
ARHGEF16	0.6573 (0.5039-0.8573)	0.001963	2	blue	Tumor cells	good
PDGFC	1.505 (1.161-1.95)	0.002031	1	turquoise	Fibroblast	poor
PILRA	0.6544 (0.4998-0.8567)	0.002032	3	brown	Myeloid Cells	good
PCDH18	0.6555 (0.5011-0.8575)	0.002058	1	turquoise	Fibroblast	good
MAGI1	0.6231 (0.4612-0.8418)	0.002058	2	blue	Endethelial cells	good
CD74	0.6202 (0.4576-0.8405)	0.00207	3	brown	Myeloid Cells	good
GABRD	0.6099 (0.4452-0.8354)	0.002072	1	turquoise	Endethelial cells	good
AKR7A3	0.6612 (0.5081-0.8605)	0.002084	2	blue	Tumor cells	good
TPPP3	0.6672 (0.5156-0.8633)	0.002087	2	blue	Fibroblast	good
SLCO2A1	0.6513 (0.4957-0.8558)	0.002087	1	turquoise	Endethelial cells	good
PAX5	0.6107 (0.4461-0.836)	0.002087	3	brown	B cells	good
SHE	0.6602 (0.5066-0.8603)	0.002113	1	turquoise	Endethelial cells	good
LRRC8C	1.629 (1.193-2.223)	0.002118	3	brown	Endethelial cells	poor
NR0B2	0.6679 (0.5162-0.8642)	0.002134	2	blue	Tumor cells	good
TIFA	1.523 (1.164-1.992)	0.002153	3	brown	B cells	poor
PFN2	1.512 (1.161-1.97)	0.002159	1	turquoise	Fibroblast	poor
BCL2L14	0.6393 (0.4803-0.851)	0.002172	2	blue	Tumor cells	good
SERPINH1	1.588 (1.181-2.134)	0.002175	1	turquoise	Fibroblast	poor
RNF125	0.6394 (0.4804-0.8511)	0.002179				good
SCNN1A	1.54 (1.168-2.029)	0.002192	2	blue	Tumor cells	poor
CD3D	0.6414 (0.4828-0.8523)	0.002199	3	brown	Cytotoxic cells	good
KCTD12	0.6448 (0.4868-0.8541)	0.002217	1	turquoise	Myeloid Cells	good
NMU	1.515 (1.161-1.977)	0.002242	2	blue	Tumor cells	poor
ARID5B	0.6481 (0.4905-0.8563)	0.002275	1	turquoise	Fibroblast	good
FUT11	1.613 (1.186-2.192)	0.002289	1	turquoise	Endethelial cells	poor
OXNAD1	0.6553 (0.4994-0.8598)	0.002289	3	brown	Cytotoxic cells	good
CD3E	0.6198 (0.4557-0.8431)	0.002313	3	brown	Cytotoxic cells	good
PLIN2	1.536 (1.165-2.025)	0.002332	3	brown	Myeloid Cells	poor
MPEG1	0.6397 (0.4798-0.8529)	0.002337	3	brown	Myeloid Cells	good
SLC25A19	0.6645 (0.5107-0.8646)	0.002338	3	brown	Myeloid Cells	good
RALB	1.518 (1.16-1.987)	0.002368	5	green	Endethelial cells	poor
RCAN3	0.6516 (0.4943-0.859)	0.002383	1	turquoise	Cytotoxic cells	good
NPR1	0.6633 (0.5088-0.8646)	0.002404	1	turquoise	Endethelial cells	good
TWIST1	1.534 (1.163-2.024)	0.002466	1	turquoise	Fibroblast	poor
FOXQ1	0.6659 (0.5117-0.8666)	0.002483	2	blue	Tumor cells	good
OVOL2	0.6457 (0.4862-0.8574)	0.002499	2	blue	Tumor cells	good
ARHGAP9	0.6211 (0.456-0.8459)	0.002514	3	brown	Cytotoxic cells	good
SERPINE2	1.533 (1.161-2.023)	0.002549	1	turquoise	Fibroblast	poor
POSTN	1.489 (1.15-1.929)	0.002573	1	turquoise	Fibroblast	poor
ARHGAP15	0.6582 (0.5014-0.8639)	0.002576	3	brown	Cytotoxic cells	good
SLC39A4	1.541 (1.163-2.043)	0.00259	2	blue	Tumor cells	poor
TEK	0.6687 (0.5147-0.8689)	0.002599	1	turquoise	Endethelial cells	good
AQP5	0.6364 (0.4741-0.8541)	0.002609	2	blue	Tumor cells	good
LDB2	0.6214 (0.4558-0.8471)	0.002615	1	turquoise	Endethelial cells	good
BARX2	0.658 (0.501-0.8642)	0.002623	2	blue	Tumor cells	good
GAPT	0.6644 (0.509-0.8672)	0.002625	3	brown	Myeloid Cells	good
CLDN1	1.522 (1.157-2.001)	0.002639	5	green	Tumor cells	poor
TCF4	0.6747 (0.5219-0.8722)	0.002663	1	turquoise	Endethelial cells	good
SELPLG	0.6319 (0.4682-0.8529)	0.002701	3	brown	Cytotoxic cells	good
KRT6B	1.554 (1.165-2.073)	0.002721				poor
RHPN2	0.6273 (0.4623-0.8512)	0.002746	2	blue	Tumor cells	good
EPHA2	1.497 (1.149-1.949)	0.002758	2	blue	Tumor cells	poor
SPRY4	0.6684 (0.5134-0.8702)	0.002769				good
PTGER2	0.6613 (0.5044-0.8672)	0.002784	2	blue	Cytotoxic cells	good
TACSTD2	1.522 (1.156-2.005)	0.002786	5	green	Tumor cells	poor
FYN	0.6766 (0.5236-0.8744)	0.002823	3	brown	Endethelial cells	good
SPINT1	1.545 (1.161-2.056)	0.002848	5	green	Tumor cells	poor
DYSF	1.566 (1.166-2.104)	0.002891	1	turquoise	Endethelial cells	poor
ZNF385A	1.479 (1.143-1.913)	0.002891	3	brown	Myeloid Cells	poor
TXNDC5	0.6747 (0.5207-0.8741)	0.002899				good
CA2	0.6066 (0.4365-0.843)	0.002912	2	blue	Tumor cells	good
TOX3	0.6081 (0.4383-0.8438)	0.002916	2	blue	Tumor cells	good
STAP2	0.6513 (0.4909-0.8641)	0.002951	2	blue	Tumor cells	good
SYK	0.6551 (0.4956-0.8659)	0.002961	2	blue	Myeloid Cells	good
RAMP3	0.6775 (0.5241-0.8759)	0.002965	1	turquoise	Endethelial cells	good
DAAM2	0.6295 (0.4639-0.8544)	0.002979	1	turquoise	Fibroblast	good
CCNO	0.6778 (0.5243-0.8764)	0.003012	2	blue	Tumor cells	good
CD96	0.6731 (0.5182-0.8744)	0.003017	3	brown	Cytotoxic cells	good
BIN2	0.6684 (0.5121-0.8723)	0.003019	3	brown	Cytotoxic cells	good
AKAP7	0.6584 (0.4995-0.8679)	0.003023	6	red	Tumor cells	good
FUT6	0.677 (0.523-0.8765)	0.00307	2	blue	Tumor cells	good
GMFG	0.6717 (0.5161-0.8742)	0.003074	3	brown	Myeloid Cells	good
KRT23	1.539 (1.157-2.047)	0.003088				poor
ITK	0.6542 (0.4939-0.8666)	0.003098	3	brown	Cytotoxic cells	good
FAM49B	1.482 (1.142-1.923)	0.003116				poor
ITGA7	0.6777 (0.5235-0.8773)	0.003143	1	turquoise	Fibroblast	good
PHLDA1	1.596 (1.17-2.178)	0.003173				poor
IVNS1ABP	0.6746 (0.5193-0.8763)	0.003182	8	pink	Endethelial cells	good
CES4A	0.6786 (0.5244-0.8781)	0.003187				good
DUSP1	1.491 (1.143-1.945)	0.003219	1	turquoise	Endethelial cells	poor
COX7A1	0.6157 (0.4458-0.8503)	0.00323	1	turquoise	Fibroblast	good
SLC48A1	0.6563 (0.4959-0.8686)	0.003232				good
CAPN12	0.6794 (0.5252-0.8788)	0.003242				good
HCK	0.6745 (0.5189-0.8768)	0.003251	3	brown	Myeloid Cells	good
AGR2	0.681 (0.527-0.88)	0.003314	2	blue	Tumor cells	good
CPXM2	0.6363 (0.4705-0.8604)	0.003321	1	turquoise	Endethelial cells	good
ITGA4	0.6769 (0.5214-0.8788)	0.003394	3	brown	Cytotoxic cells	good
PRRG4	1.473 (1.137-1.909)	0.003404	2	blue	Tumor cells	poor
ODC1	0.6438 (0.4794-0.8645)	0.003415				good
MGST2	0.6613 (0.5013-0.8724)	0.00343	2	blue	Endethelial cells	good
RAMP2	0.6108 (0.439-0.8499)	0.003442	1	turquoise	Endethelial cells	good
CD27	0.6601 (0.4997-0.8721)	0.003466	3	brown	Cytotoxic cells	good
KBTBD2	1.501 (1.143-1.97)	0.003481	1	turquoise	Endethelial cells	poor
TM4SF5	0.681 (0.5263-0.8813)	0.003488	2	blue	Tumor cells	good
SPRY1	0.657 (0.4957-0.871)	0.003491	1	turquoise	Endethelial cells	good
ERN2	0.636 (0.4693-0.8618)	0.003507	2	blue	Tumor cells	good
ITGB5	1.471 (1.135-1.907)	0.003546	1	turquoise	Fibroblast	poor
ADAM15	0.6129 (0.4411-0.8518)	0.00355	2	blue	Endethelial cells	good
ARHGEF1	0.6472 (0.483-0.8674)	0.003583	2	blue	Cytotoxic cells	good
SUPT5H	0.6322 (0.4641-0.8611)	0.003635	2	blue	Tumor cells	good
CAPG	1.491 (1.139-1.952)	0.003638	5	green	Myeloid Cells	poor
RASAL3	0.6587 (0.497-0.8731)	0.003683	3	brown	Cytotoxic cells	good
SLPI	1.628 (1.171-2.262)	0.003703	5	green	Tumor cells	poor
COL6A1	1.491 (1.138-1.953)	0.003717	1	turquoise	Fibroblast	poor
CES2	0.6343 (0.4663-0.8629)	0.003746	2	blue	Tumor cells	good
MUC13	0.6498 (0.4855-0.8697)	0.003747	2	blue	Tumor cells	good
PROM1	0.6816 (0.5259-0.8833)	0.00375	2	blue	Tumor cells	good
COL14A1	0.6729 (0.5147-0.8799)	0.003784	1	turquoise	Fibroblast	good
EXOC3L1	0.5967 (0.4206-0.8467)	0.003831	1	turquoise	Endethelial cells	good
ARHGEF15	0.675 (0.517-0.8813)	0.003874	1	turquoise	Endethelial cells	good
MOCS1	0.6147 (0.4418-0.8553)	0.003883	1	turquoise	Fibroblast	good
GZMH	0.6637 (0.5025-0.8766)	0.003884	3	brown	Cytotoxic cells	good
TPM1	0.6767 (0.519-0.8823)	0.003918	2	blue	Fibroblast	good
SH2D3C	0.6521 (0.4876-0.872)	0.003925	1	turquoise	Endethelial cells	good
BNIP2	1.571 (1.156-2.136)	0.003945	1	turquoise	Endethelial cells	poor
SDC4	1.519 (1.143-2.019)	0.003946	5	green	Tumor cells	poor
SMAD1	0.6631 (0.5014-0.8769)	0.00396	3	brown	Endethelial cells	good
INMT	0.68 (0.5231-0.884)	0.003967	1	turquoise	Endethelial cells	good
AREG	1.459 (1.128-1.887)	0.003981	5	green	Myeloid Cells	poor
FAM13C	0.6852 (0.5297-0.8864)	0.003997	1	turquoise	Fibroblast	good
LGALS2	0.6814 (0.5247-0.8848)	0.004004	2	blue	Pancreatic acinar cells	good
ANXA2	1.517 (1.142-2.017)	0.004043	5	green	Tumor cells	poor
GCGR	1.462 (1.128-1.896)	0.004089	4	yellow	Pancreatic islet	poor
PLEK	0.6845 (0.5284-0.8867)	0.0041	3	brown	Myeloid Cells	good
LDLR	0.6763 (0.5176-0.8836)	0.004141	2	blue	Tumor cells	good
FILIP1L	0.6341 (0.4644-0.8659)	0.004153	1	turquoise	Fibroblast	good
STRBP	0.6412 (0.4732-0.869)	0.004159	2	blue	B cells	good
EPS8L3	0.6704 (0.5099-0.8814)	0.004181	2	blue	Tumor cells	good
ITGA5	1.464 (1.128-1.901)	0.004189	1	turquoise	Endethelial cells	poor
DPEP2	0.6819 (0.5246-0.8862)	0.004199	3	brown	Myeloid Cells	good
THBS1	1.529 (1.143-2.046)	0.004207	1	turquoise	Fibroblast	poor
CD3G	0.681 (0.5234-0.886)	0.004218	3	brown	Cytotoxic cells	good
CRTAP	0.6643 (0.502-0.8791)	0.004223	1	turquoise	Fibroblast	good
CRB3	0.6045 (0.4281-0.8535)	0.004237	2	blue	Tumor cells	good
TAL1	0.6831 (0.5261-0.887)	0.004244	1	turquoise	Endethelial cells	good
HES1	0.6884 (0.5328-0.8894)	0.004285	2	blue	Endethelial cells	good
TJP3	0.6653 (0.503-0.88)	0.004291	2	blue	Tumor cells	good
ARRB2	0.6641 (0.5015-0.8795)	0.004296	3	brown	Myeloid Cells	good
FZD6	1.475 (1.129-1.925)	0.004323	1	turquoise	Endethelial cells	poor
SYT7	1.629 (1.165-2.279)	0.004362	4	yellow	Pancreatic islet	poor
GRB7	1.48 (1.13-1.938)	0.004368	2	blue	Tumor cells	poor
TACC1	0.6884 (0.5325-0.89)	0.004388	1	turquoise	Endethelial cells	good
KLRB1	0.6669 (0.5047-0.8813)	0.004394	3	brown	Cytotoxic cells	good
FAAH	0.6884 (0.5322-0.8904)	0.004447	2	blue	Tumor cells	good
CRABP2	1.497 (1.134-1.976)	0.004448				poor
RBP1	1.502 (1.134-1.989)	0.00451	1	turquoise	Pancreatic acinar cells	poor
CLDN18	0.671 (0.5095-0.8838)	0.004519	2	blue	Tumor cells	good
UCHL1	0.6551 (0.4893-0.8773)	0.004524	4	yellow	Fibroblast	good
SERINC2	1.482 (1.13-1.944)	0.004529	2	blue	Tumor cells	poor
HEPACAM2	0.6449 (0.4762-0.8733)	0.004579	4	yellow	Pancreatic islet	good
FAM107A	0.6891 (0.5327-0.8914)	0.004584	1	turquoise	Endethelial cells	good
C19orf33	1.551 (1.144-2.101)	0.004672	5	green	Tumor cells	poor
TTC39C	0.6893 (0.5326-0.892)	0.004676				good
LMNA	0.6594 (0.4939-0.8802)	0.004723	5	green	Endethelial cells	good
ST14	1.469 (1.125-1.919)	0.004745	2	blue	Tumor cells	poor
CPNE5	0.6732 (0.5115-0.886)	0.004746	1	turquoise	B cells	good
CXCL1	0.6462 (0.4773-0.875)	0.004747				good
ZCCHC7	0.6897 (0.5329-0.8926)	0.004754				good
FBXO32	1.454 (1.121-1.886)	0.004769	1	turquoise	Fibroblast	poor
CCL19	0.6768 (0.516-0.8876)	0.004785	3	brown	Fibroblast	good
CCDC68	0.6596 (0.4938-0.8809)	0.004821	2	blue	Tumor cells	good
CLRN3	0.6802 (0.5203-0.8893)	0.004833	2	blue	Tumor cells	good
ITGAL	0.6878 (0.5302-0.8923)	0.004838	3	brown	Cytotoxic cells	good
KLF10	1.454 (1.121-1.887)	0.004846	1	turquoise	Endethelial cells	poor
BCAS4	1.489 (1.129-1.963)	0.004852				poor
ADAP2	0.6865 (0.5284-0.8919)	0.004858	3	brown	Fibroblast	good
GIMAP1	0.6658 (0.5017-0.8837)	0.004859	3	brown	Endethelial cells	good
LCK	0.6354 (0.4628-0.8722)	0.005016				good
LMTK3	1.495 (1.129-1.98)	0.005035	2	blue	Tumor cells	poor
SOX7	1.445 (1.117-1.87)	0.005049				poor
LPAR6	0.6449 (0.4745-0.8767)	0.005104	3	brown	Endethelial cells	good
RHOBTB3	1.487 (1.126-1.964)	0.005138	1	turquoise	Fibroblast	poor
CSF3R	0.6546 (0.4865-0.8808)	0.005144	3	brown	Myeloid Cells	good
SIRPG	0.628 (0.4534-0.87)	0.005153	3	brown	Cytotoxic cells	good
COX6B1	0.6908 (0.533-0.8953)	0.005172	8	pink	Tumor cells	good
TMED6	0.6925 (0.5352-0.896)	0.005177	4	yellow	Pancreatic islet	good
MET	1.461 (1.12-1.905)	0.005178	5	green	Tumor cells	poor
DDC	0.6917 (0.5341-0.8957)	0.005179	2	blue	Pancreatic islet	good
PLEKHB1	0.6885 (0.5299-0.8945)	0.00519	2	blue	Tumor cells	good
HIST1H1E	0.6501 (0.4806-0.8795)	0.005225	7	black	Cytotoxic cells	good
LUZP1	0.6926 (0.5352-0.8963)	0.005228				good
BTNL9	0.6742 (0.5113-0.8891)	0.00523	2	blue	Endethelial cells	good
PBLD	0.6287 (0.4538-0.8709)	0.005249	2	blue	Tumor cells	good
NCOA7	0.6764 (0.514-0.8902)	0.005271	8	pink	Endethelial cells	good
DOCK2	0.681 (0.5199-0.8921)	0.005282	3	brown	Myeloid Cells	good
RNF166	0.6438 (0.4725-0.8774)	0.005293	3	brown	Cytotoxic cells	good
C1orf116	0.6825 (0.5218-0.8927)	0.005294	2	blue	Tumor cells	good
CNR2	0.6261 (0.4505-0.8702)	0.005314	3	brown	B cells	good
AQP9	1.448 (1.116-1.878)	0.005335	3	brown	Myeloid Cells	poor
ENTPD8	0.6617 (0.4949-0.8848)	0.005342	2	blue	Tumor cells	good
PDGFD	0.6803 (0.5187-0.8922)	0.005368	1	turquoise	Endethelial cells	good
CD38	0.6634 (0.4969-0.8857)	0.005379	3	brown	B cells	good
CAPN5	0.6894 (0.5306-0.8958)	0.005381	2	blue	Tumor cells	good
LYAR	0.691 (0.5325-0.8965)	0.005395	7	black	Cytotoxic cells	good
XCL2	0.6777 (0.5151-0.8916)	0.005442	3	brown	Cytotoxic cells	good
KLK1	1.547 (1.137-2.105)	0.005463	6	red	Pancreatic acinar cells	poor
MT2A	1.557 (1.139-2.128)	0.005484	3	brown	Fibroblast	poor
SFRP2	1.464 (1.118-1.916)	0.005536	1	turquoise	Fibroblast	poor
FCN1	0.6747 (0.5108-0.8911)	0.00556	3	brown	Myeloid Cells	good
LYL1	0.6527 (0.4826-0.8827)	0.005601	3	brown	B cells	good
PDE1A	0.6847 (0.5237-0.8952)	0.005613	1	turquoise	Fibroblast	good
CKAP4	0.6463 (0.4745-0.8804)	0.005644	1	turquoise	Fibroblast	good
RAI14	1.461 (1.117-1.911)	0.005646	1	turquoise	Endethelial cells	poor
CCDC85B	1.441 (1.112-1.866)	0.005661				poor
ADH1B	0.6612 (0.4932-0.8865)	0.005684	1	turquoise	Fibroblast	good
ENG	0.6668 (0.5002-0.8888)	0.005711	1	turquoise	Endethelial cells	good
C9orf40	0.6471 (0.4752-0.8811)	0.005722	7	black	Endethelial cells	good
SOX9	0.6852 (0.524-0.8959)	0.005726	2	blue	Tumor cells	good
ELMO1	0.6819 (0.5197-0.8947)	0.005728	3	brown	Endethelial cells	good
TNFRSF1B	0.6488 (0.4773-0.8819)	0.005746	3	brown	Myeloid Cells	good
OLFM4	0.6187 (0.44-0.87)	0.005771	2	blue	Tumor cells	good
RETN	1.466 (1.117-1.923)	0.005796	3	brown	Myeloid Cells	poor
SPINK4	0.6944 (0.5359-0.8999)	0.005817	2	blue	Tumor cells	good
ALCAM	1.446 (1.112-1.879)	0.005828	4	yellow	Myeloid Cells	poor
WARS	0.6611 (0.4926-0.8872)	0.005829	3	brown	Endethelial cells	good
PREX2	0.697 (0.539-0.9013)	0.005913	1	turquoise	Endethelial cells	good
APOLD1	0.6675 (0.5003-0.8905)	0.005985	1	turquoise	Endethelial cells	good
SEMA6A	0.6204 (0.4414-0.8721)	0.005997	6	red	Endethelial cells	good
SERPINA5	1.605 (1.145-2.249)	0.005998	6	red	Tumor cells	poor
OLFML3	0.6868 (0.5252-0.8979)	0.006013	1	turquoise	Fibroblast	good
CRYZ	0.6977 (0.5397-0.9021)	0.006035	2	blue	Tumor cells	good
SEC11C	0.6951 (0.5361-0.9012)	0.006047	4	yellow	B cells	good
KANK2	0.6468 (0.4739-0.8828)	0.006049	1	turquoise	Fibroblast	good
SMOC2	0.6572 (0.4869-0.887)	0.006067	1	turquoise	Fibroblast	good
HIST1H2BK	0.6351 (0.4592-0.8784)	0.006072	7	black	Tumor cells	good
NCKAP1L	0.6915 (0.5313-0.9)	0.006072	3	brown	Myeloid Cells	good
PTGER4	0.6977 (0.5395-0.9024)	0.006099	3	brown	Cytotoxic cells	good
SLC39A5	0.6869 (0.5252-0.8984)	0.006104	2	blue	Pancreatic acinar cells	good
THEMIS	0.6959 (0.537-0.9018)	0.00611	3	brown	Cytotoxic cells	good
PDX1	0.6977 (0.5393-0.9026)	0.006148	2	blue	Tumor cells	good
AQP1	0.696 (0.537-0.9021)	0.006168	1	turquoise	Endethelial cells	good
RAPGEF5	0.6213 (0.4419-0.8734)	0.006173	2	blue	Endethelial cells	good
CLEC2D	1.534 (1.129-2.083)	0.006174	3	brown	Cytotoxic cells	poor
TGFB3	1.489 (1.12-1.981)	0.006199	1	turquoise	Fibroblast	poor
GALNT12	0.6316 (0.4545-0.8777)	0.006204	2	blue	Tumor cells	good
PLAC9	0.699 (0.5408-0.9034)	0.006222	2	blue	Fibroblast	good
RERGL	0.698 (0.5395-0.9031)	0.00623	8	pink	Fibroblast	good
SDSL	0.6933 (0.5332-0.9014)	0.006233	3	brown	Myeloid Cells	good
LRRC8A	1.462 (1.113-1.919)	0.006247	5	green	Endethelial cells	poor
TMEM150C	0.697 (0.538-0.9029)	0.006271	1	turquoise	Endethelial cells	good
SIK1	1.579 (1.138-2.192)	0.006296				poor
NPY	0.6475 (0.474-0.8845)	0.006311	4	yellow	Pancreatic islet	good
AGPAT2	1.477 (1.116-1.954)	0.006376	2	blue	Tumor cells	poor
VCAN	1.553 (1.132-2.131)	0.006383	1	turquoise	Fibroblast	poor
FRMD8	1.506 (1.122-2.022)	0.006404	2	blue	Endethelial cells	poor
ITGB4	1.507 (1.122-2.025)	0.006428	5	green	Tumor cells	poor
GMPR	0.6847 (0.5214-0.8993)	0.006472	1	turquoise	Tumor cells	good
CLIC4	1.49 (1.118-1.986)	0.006558	1	turquoise	Endethelial cells	poor
QRSL1	0.6927 (0.5316-0.9026)	0.006562	3	brown	B cells	good
SIGLEC10	0.6715 (0.5039-0.895)	0.006583	3	brown	Myeloid Cells	good
INSR	0.6729 (0.5056-0.8955)	0.006585	2	blue	Endethelial cells	good
FLI1	0.694 (0.5331-0.9035)	0.006643	3	brown	Endethelial cells	good
CCRL2	0.6919 (0.5302-0.9029)	0.006688	2	blue	Myeloid Cells	good
REG4	0.6246 (0.4443-0.878)	0.006757	2	blue	Tumor cells	good
GPR65	0.6375 (0.4602-0.8832)	0.006787	3	brown	Myeloid Cells	good
ITGA6	1.425 (1.102-1.842)	0.006958	5	green	Endethelial cells	poor
MAFB	1.559 (1.129-2.154)	0.007034	1	turquoise	Myeloid Cells	poor
KRTCAP3	0.702 (0.5427-0.9081)	0.007049	2	blue	Tumor cells	good
CR2	0.6961 (0.5347-0.9062)	0.007103	3	brown	B cells	good
IL7R	0.702 (0.5425-0.9085)	0.007149	3	brown	Cytotoxic cells	good
HAND2	0.6747 (0.5065-0.8988)	0.007161	1	turquoise	Fibroblast	good
CLDN4	1.45 (1.106-1.9)	0.007168	2	blue	Tumor cells	poor
PBXIP1	0.7015 (0.5417-0.9085)	0.007196	1	turquoise	Cytotoxic cells	good
TIGIT	0.6496 (0.4742-0.8899)	0.00723	3	brown	Cytotoxic cells	good
ABCC3	0.7016 (0.5418-0.9087)	0.007234	2	blue	Tumor cells	good
CDC37	0.7034 (0.544-0.9096)	0.007296	2	blue	Endethelial cells	good
ST8SIA4	0.6834 (0.5175-0.9025)	0.007306	3	brown	Endethelial cells	good
EDN1	0.6998 (0.539-0.9085)	0.007345	2	blue	Endethelial cells	good
LAMA3	1.435 (1.102-1.869)	0.007356	5	green	Tumor cells	poor
CXCL12	0.702 (0.5419-0.9095)	0.007408	1	turquoise	Endethelial cells	good
DUSP26	0.7026 (0.5426-0.9098)	0.007428	4	yellow	Pancreatic islet	good
C4orf19	0.7005 (0.5397-0.9092)	0.007459	2	blue	Tumor cells	good
TSTD1	0.7042 (0.5446-0.9105)	0.007472	2	blue	Tumor cells	good
SWAP70	0.6782 (0.5102-0.9014)	0.007476	3	brown	Endethelial cells	good
SMAD9	0.6974 (0.5355-0.9083)	0.007499	1	turquoise	Endethelial cells	good
ARHGAP31	0.6798 (0.5122-0.9023)	0.00755	3	brown	Endethelial cells	good
CYTIP	0.6952 (0.532-0.9085)	0.007755	3	brown	Cytotoxic cells	good
PLEK2	1.453 (1.104-1.913)	0.007765	5	green	Tumor cells	poor
APP	0.6772 (0.5082-0.9023)	0.007773	1	turquoise	Endethelial cells	good
SHC2	0.6804 (0.5121-0.9039)	0.007894	2	blue	Pancreatic acinar cells	good
C1orf54	0.7054 (0.5452-0.9126)	0.007917	3	brown	Endethelial cells	good
DSG2	1.438 (1.1-1.881)	0.007936	5	green	Tumor cells	poor
P4HA3	1.457 (1.103-1.924)	0.00796	1	turquoise	Fibroblast	poor
GALE	0.6582 (0.4833-0.8965)	0.007967	2	blue	Tumor cells	good
EPHA3	0.6911 (0.526-0.908)	0.007973	1	turquoise	Fibroblast	good
MGST1	1.418 (1.095-1.835)	0.008015	7	black	Tumor cells	poor
KLHL6	0.7059 (0.5456-0.9132)	0.008034	3	brown	B cells	good
CD53	0.7066 (0.5465-0.9137)	0.008097	3	brown	Myeloid Cells	good
DEGS2	0.7003 (0.5379-0.9117)	0.008139	2	blue	Tumor cells	good
ATP6V0B	0.6421 (0.4625-0.8916)	0.008164	8	pink	Myeloid Cells	good
JAM2	0.689 (0.5228-0.908)	0.008165	1	turquoise	Endethelial cells	good
DEF6	0.7029 (0.5412-0.9127)	0.008172	2	blue	Cytotoxic cells	good
MEIS2	0.6375 (0.4566-0.89)	0.008177	4	yellow	Pancreatic islet	good
CD8A	0.6963 (0.5324-0.9107)	0.008211	3	brown	Cytotoxic cells	good
RGS9	0.6777 (0.5078-0.9045)	0.008254	4	yellow	Pancreatic islet	good
TRAF3IP3	0.7011 (0.5387-0.9125)	0.008262	3	brown	Cytotoxic cells	good
PCBD1	0.7067 (0.5462-0.9145)	0.008286	8	pink	Tumor cells	good
ALDH1A3	1.564 (1.122-2.181)	0.008306	1	turquoise	Fibroblast	poor
EFNB2	1.58 (1.125-2.22)	0.008307	5	green	Endethelial cells	poor
TBC1D10C	0.6881 (0.5212-0.9085)	0.008359	3	brown	Cytotoxic cells	good
CFI	0.7064 (0.5455-0.9147)	0.008398	1	turquoise	Endethelial cells	good
SH2D2A	0.6893 (0.5225-0.9092)	0.00844	3	brown	Cytotoxic cells	good
TMEM97	0.6716 (0.4994-0.9032)	0.008456	2	blue	Pancreatic acinar cells	good
CCDC3	0.6912 (0.5251-0.91)	0.008477	1	turquoise	Fibroblast	good
IL4I1	1.428 (1.095-1.862)	0.008537	3	brown	Myeloid Cells	poor
TST	0.7047 (0.5426-0.9153)	0.008697	2	blue	Tumor cells	good
ARHGAP30	0.703 (0.5402-0.9149)	0.008752	3	brown	Cytotoxic cells	good
HIST1H1C	0.6565 (0.4792-0.8994)	0.008799	7	black	Tumor cells	good
GJA1	1.427 (1.094-1.863)	0.008817	1	turquoise	Endethelial cells	poor
ATP6V0E2	0.6845 (0.5154-0.909)	0.008828	4	yellow	Cytotoxic cells	good
EBF1	0.7051 (0.5428-0.9159)	0.008837	1	turquoise	Fibroblast	good
HHEX	0.6852 (0.5163-0.9094)	0.008848	6	red	Endethelial cells	good
UBD	0.7039 (0.5411-0.9158)	0.008904	3	brown	Tumor cells	good
S1PR4	0.6929 (0.5264-0.9122)	0.00891				good
PSTPIP2	1.484 (1.104-1.996)	0.008931	3	brown	Myeloid Cells	poor
TLR1	0.6756 (0.5035-0.9065)	0.008948	3	brown	Myeloid Cells	good
CTSZ	1.497 (1.106-2.026)	0.008988	1	turquoise	Myeloid Cells	poor
HMGN1	0.6573 (0.4798-0.9005)	0.008988	8	pink	B cells	good
TMC4	0.704 (0.541-0.9162)	0.009012	2	blue	Tumor cells	good
GIT1	0.6943 (0.5277-0.9134)	0.009131	8	pink	Endethelial cells	good
GATM	0.7018 (0.5376-0.9161)	0.009196	6	red	Tumor cells	good
PPIF	0.6946 (0.5279-0.9139)	0.009251	8	pink	Myeloid Cells	good
MAL2	1.411 (1.089-1.829)	0.009276	2	blue	Tumor cells	poor
ANGPT1	0.7084 (0.5462-0.9188)	0.009366	1	turquoise	Fibroblast	good
CD300A	1.412 (1.088-1.831)	0.009373	3	brown	Myeloid Cells	poor
TYMP	1.47 (1.099-1.966)	0.009417	3	brown	Myeloid Cells	poor
FCRL1	0.647 (0.4658-0.8988)	0.009432	3	brown	B cells	good
MYL9	0.6695 (0.4945-0.9065)	0.009462	1	turquoise	Fibroblast	good
SLAMF8	0.6677 (0.4921-0.906)	0.00949	3	brown	Myeloid Cells	good
MADCAM1	0.6826 (0.5116-0.9109)	0.009491	3	brown	Endethelial cells	good
RASEF	0.6497 (0.4689-0.9001)	0.009523	2	blue	Tumor cells	good
ITPKC	1.444 (1.094-1.907)	0.009587	2	blue	Endethelial cells	poor
MFAP3	1.435 (1.092-1.886)	0.009644	1	turquoise	Endethelial cells	poor
TNXB	0.6452 (0.4629-0.8991)	0.009661	1	turquoise	Endethelial cells	good
FMO2	0.7044 (0.54-0.9187)	0.009735	1	turquoise	Fibroblast	good
ECE1	1.492 (1.102-2.02)	0.009736	1	turquoise	Endethelial cells	poor
ONECUT2	0.7028 (0.5379-0.9183)	0.009751	2	blue	Tumor cells	good
HSD11B2	0.6862 (0.5156-0.9132)	0.0098	2	blue	Tumor cells	good
RNASE6	0.6348 (0.4495-0.8963)	0.00982	3	brown	Myeloid Cells	good
GRPEL2	0.7135 (0.5521-0.922)	0.00987				good
ZNF366	0.6779 (0.5045-0.9108)	0.009882	1	turquoise	Endethelial cells	good
GCH1	0.7112 (0.549-0.9214)	0.009886	4	yellow	Pancreatic islet	good
RAB25	0.7103 (0.5477-0.9212)	0.009916	2	blue	Tumor cells	good
PLEKHF2	1.413 (1.086-1.837)	0.01	2	blue	B cells	poor
PREX1	0.7089 (0.5455-0.9212)	0.01005	3	brown	Endethelial cells	good
RFTN1	0.7074 (0.5435-0.9207)	0.01005	1	turquoise	Endethelial cells	good
HOXB4	0.6784 (0.5048-0.9116)	0.01007				good
SNAI1	1.417 (1.086-1.848)	0.01011	1	turquoise	Endethelial cells	poor
GREM1	1.413 (1.086-1.838)	0.01014	1	turquoise	Fibroblast	poor
CEL	1.449 (1.092-1.922)	0.01015	6	red	Pancreatic acinar cells	poor
FTL	0.7076 (0.5435-0.9213)	0.01021	8	pink	Myeloid Cells	good
CD302	0.7135 (0.5514-0.9232)	0.01024	1	turquoise	Myeloid Cells	good
RASSF6	0.707 (0.5426-0.9213)	0.01026	2	blue	Tumor cells	good
CD320	0.7019 (0.5356-0.9198)	0.0103				good
BCAS1	0.7142 (0.5523-0.9236)	0.0103	2	blue	Tumor cells	good
NEURL1B	1.48 (1.097-1.998)	0.01039	1	turquoise	Endethelial cells	poor
GIMAP5	0.7125 (0.5497-0.9234)	0.01041	3	brown	Endethelial cells	good
RGS13	0.6908 (0.5204-0.9169)	0.01047				good
SLC16A10	1.413 (1.084-1.841)	0.01053	3	brown	Myeloid Cells	poor
MARCO	1.402 (1.082-1.817)	0.01068	3	brown	Myeloid Cells	poor
SAMD3	0.7068 (0.5415-0.9227)	0.01072	3	brown	Cytotoxic cells	good
CD52	0.6882 (0.5165-0.917)	0.01073	3	brown	Cytotoxic cells	good
ADSSL1	1.553 (1.107-2.179)	0.01077				poor
FRMD4B	0.7136 (0.5504-0.9252)	0.01088	2	blue	Endethelial cells	good
ABCG2	0.7042 (0.5376-0.9224)	0.01088	1	turquoise	Endethelial cells	good
CORO1A	0.7123 (0.5486-0.9248)	0.01088	3	brown	Cytotoxic cells	good
DIRAS3	0.6583 (0.477-0.9086)	0.011	4	yellow	Pancreatic islet	good
C1R	0.6682 (0.4898-0.9118)	0.01101	1	turquoise	Fibroblast	good
RASIP1	0.6582 (0.4767-0.9087)	0.01104	1	turquoise	Endethelial cells	good
ERF	0.7085 (0.5432-0.9242)	0.01105	1	turquoise	Endethelial cells	good
IL2RB	0.6918 (0.5205-0.9194)	0.01111	3	brown	Cytotoxic cells	good
SIT1	0.6457 (0.4606-0.9052)	0.01115	3	brown	Cytotoxic cells	good
SLIT3	0.7169 (0.5544-0.9272)	0.0112	1	turquoise	Fibroblast	good
CFB	0.6738 (0.4966-0.9142)	0.0112	2	blue	Tumor cells	good
CTRC	1.405 (1.08-1.828)	0.01121	6	red	Pancreatic acinar cells	poor
TINAGL1	1.456 (1.089-1.947)	0.01125	2	blue	Fibroblast	poor
ADAP1	0.6756 (0.4988-0.915)	0.01129	2	blue	Tumor cells	good
TTC28	0.7003 (0.5316-0.9225)	0.0113	1	turquoise	Endethelial cells	good
UBE2J1	0.7168 (0.554-0.9274)	0.0113	1	turquoise	B cells	good
FAP	1.412 (1.081-1.845)	0.01134	1	turquoise	Fibroblast	poor
HTRA1	1.535 (1.101-2.139)	0.01146	1	turquoise	Fibroblast	poor
PPDPF	1.396 (1.078-1.809)	0.01153	8	pink	Tumor cells	poor
PRSS22	1.454 (1.087-1.944)	0.01158	2	blue	Tumor cells	poor
TMEM158	1.546 (1.102-2.168)	0.0116	1	turquoise	Fibroblast	poor
TMPRSS2	0.7187 (0.5561-0.9288)	0.0116	2	blue	Tumor cells	good
TM4SF20	0.6771 (0.5002-0.9166)	0.01162	2	blue	Tumor cells	good
LILRA2	0.7093 (0.5432-0.9262)	0.01162	3	brown	Myeloid Cells	good
MS4A6A	0.7165 (0.553-0.9285)	0.01169	3	brown	Myeloid Cells	good
SLA	0.7132 (0.5484-0.9275)	0.0117	3	brown	Myeloid Cells	good
LLGL2	0.6944 (0.5229-0.9221)	0.01173	2	blue	Tumor cells	good
SLC16A12	1.432 (1.083-1.893)	0.01176	4	yellow	Pancreatic acinar cells	poor
IL20RA	1.494 (1.093-2.042)	0.01178	2	blue	Tumor cells	poor
SFRP4	0.6809 (0.5049-0.9183)	0.01178	1	turquoise	Fibroblast	good
CYYR1	0.7191 (0.5563-0.9296)	0.01181	1	turquoise	Endethelial cells	good
MLPH	0.7134 (0.5484-0.928)	0.01183	2	blue	Tumor cells	good
CHPT1	0.7087 (0.5419-0.9266)	0.01184	2	blue	Tumor cells	good
P2RX5	1.466 (1.088-1.974)	0.01186	3	brown	B cells	poor
DNAJC12	0.6813 (0.5052-0.9188)	0.0119	4	yellow	Pancreatic islet	good
HOPX	1.534 (1.099-2.142)	0.01198	1	turquoise	Fibroblast	poor
TNNI3	1.398 (1.076-1.815)	0.012				poor
MFAP4	0.7171 (0.5532-0.9296)	0.01201	1	turquoise	Fibroblast	good
TNFAIP6	1.395 (1.076-1.81)	0.01212	1	turquoise	Fibroblast	poor
EXOC6	0.6953 (0.5233-0.9239)	0.01223	2	blue	Endethelial cells	good
ZG16B	0.6928 (0.5199-0.9233)	0.01226	2	blue	Tumor cells	good
CDC42EP5	0.6411 (0.4527-0.9079)	0.01228	2	blue	Tumor cells	good
PXN	1.413 (1.078-1.852)	0.01228	5	green	Endethelial cells	poor
MT1A	1.437 (1.082-1.908)	0.01232				poor
SEMA3G	0.7034 (0.534-0.9265)	0.01232	1	turquoise	Endethelial cells	good
CLDN7	0.7072 (0.5391-0.9277)	0.01234	2	blue	Tumor cells	good
TNFAIP8	1.429 (1.08-1.89)	0.01242				poor
CTSF	0.6687 (0.4878-0.9169)	0.01246	1	turquoise	Fibroblast	good
APOBEC1	0.7095 (0.5421-0.9287)	0.01246	2	blue	Tumor cells	good
FBLN7	1.528 (1.096-2.131)	0.01247	1	turquoise	Cytotoxic cells	poor
RPS6	0.71 (0.5426-0.929)	0.01252	8	pink	B cells	good
RPS6KA2	1.493 (1.09-2.045)	0.01256	1	turquoise	Endethelial cells	poor
C6orf141	1.414 (1.077-1.857)	0.01261				poor
IFT172	0.6945 (0.5215-0.9251)	0.01268	2	blue	Tumor cells	good
LACTB	0.7204 (0.5566-0.9324)	0.01271	3	brown	Myeloid Cells	good
COL11A1	1.411 (1.076-1.851)	0.01273	1	turquoise	Fibroblast	poor
CTTNBP2NL	0.7109 (0.5434-0.9299)	0.01277	2	blue	Endethelial cells	good
GNAS	1.415 (1.076-1.859)	0.01283	1	turquoise	Pancreatic islet	poor
CLEC14A	0.7099 (0.5418-0.9302)	0.01296	1	turquoise	Endethelial cells	good
AKR1B10	0.7208 (0.5567-0.9333)	0.01302	2	blue	Tumor cells	good
DPT	0.7093 (0.5408-0.9305)	0.01312	1	turquoise	Fibroblast	good
ECEL1	1.394 (1.072-1.812)	0.01316	4	yellow	Pancreatic islet	poor
CDKN2A	0.7206 (0.5561-0.9337)	0.01319				good
PARVG	0.7089 (0.54-0.9307)	0.01325	3	brown	Myeloid Cells	good
HYAL2	0.7234 (0.5599-0.9346)	0.01325	1	turquoise	Endethelial cells	good
LPL	0.7118 (0.5438-0.9315)	0.01326	3	brown	Myeloid Cells	good
PLS1	0.7196 (0.5545-0.9337)	0.01328	2	blue	Tumor cells	good
PKIG	0.7088 (0.5396-0.9309)	0.01335	1	turquoise	Endethelial cells	good
MACC1	1.474 (1.084-2.005)	0.01344	2	blue	Tumor cells	poor
PPM1F	0.7145 (0.5474-0.9328)	0.01344	1	turquoise	Endethelial cells	good
STAT4	0.715 (0.548-0.9329)	0.01345	3	brown	Cytotoxic cells	good
LIMS2	0.6847 (0.5069-0.9248)	0.01353	1	turquoise	Endethelial cells	good
SPN	0.7209 (0.5559-0.9349)	0.0136	3	brown	Cytotoxic cells	good
CAMK2N1	1.407 (1.073-1.845)	0.01361	2	blue	Tumor cells	poor
TMEM233	0.7043 (0.5332-0.9305)	0.01362				good
PRF1	0.6901 (0.514-0.9266)	0.01362	3	brown	Cytotoxic cells	good
C6orf132	0.7234 (0.5592-0.9357)	0.01364	2	blue	Tumor cells	good
C1QL1	0.6844 (0.5063-0.9252)	0.01369	4	yellow	Pancreatic islet	good
ZNF436	0.7052 (0.5342-0.931)	0.01372	1	turquoise	Endethelial cells	good
EVL	0.6799 (0.5001-0.9244)	0.01383	3	brown	Cytotoxic cells	good
ST3GAL4	1.382 (1.068-1.787)	0.01385	1	turquoise	Fibroblast	poor
CSRP1	0.7239 (0.5596-0.9363)	0.01385	1	turquoise	Fibroblast	good
TAGAP	0.7203 (0.5547-0.9354)	0.01386	3	brown	Cytotoxic cells	good
B3GNT3	1.475 (1.082-2.011)	0.0139	2	blue	Tumor cells	poor
ISM1	1.477 (1.082-2.016)	0.01392	1	turquoise	Fibroblast	poor
OAF	0.7193 (0.5531-0.9354)	0.01398	1	turquoise	Fibroblast	good
TLR10	0.7209 (0.5553-0.9359)	0.01398	3	brown	B cells	good
FAM3B	0.675 (0.4934-0.9235)	0.014	2	blue	Tumor cells	good
CXCL6	1.425 (1.074-1.891)	0.014				poor
CREG1	0.7242 (0.5599-0.9368)	0.014				good
PKIB	1.517 (1.088-2.117)	0.01405				poor
VIL1	0.6711 (0.488-0.9229)	0.01413	2	blue	Tumor cells	good
UGT2B7	0.7163 (0.5487-0.9351)	0.01415				good
CDCP1	1.384 (1.067-1.795)	0.01425	5	green	Tumor cells	poor
PRDM1	1.389 (1.068-1.806)	0.01426	3	brown	Cytotoxic cells	poor
NOVA1	0.7216 (0.5557-0.937)	0.01436	4	yellow	Pancreatic islet	good
CBLC	0.7173 (0.5498-0.9359)	0.01436	2	blue	Tumor cells	good
MTMR14	0.69 (0.5126-0.9289)	0.01443	2	blue	B cells	good
FN1	1.407 (1.07-1.851)	0.01445	1	turquoise	Fibroblast	poor
CD19	0.7068 (0.5351-0.9335)	0.0145	3	brown	B cells	good
PTPN22	0.6797 (0.4987-0.9264)	0.01454	3	brown	Cytotoxic cells	good
PDZK1IP1	0.7106 (0.5403-0.9346)	0.01454	2	blue	Tumor cells	good
EHD4	1.39 (1.067-1.81)	0.01457	5	green	Endethelial cells	poor
CSGALNACT1	0.7172 (0.5493-0.9364)	0.01459	1	turquoise	Endethelial cells	good
MEOX2	0.6917 (0.5145-0.9298)	0.0146	1	turquoise	Fibroblast	good
RTP4	0.723 (0.5572-0.938)	0.01462	2	blue	Tumor cells	good
RMI2	1.417 (1.071-1.875)	0.01475	7	black	B cells	poor
UCP2	0.72 (0.5528-0.9377)	0.01481	3	brown	Cytotoxic cells	good
FST	1.389 (1.066-1.808)	0.01485	2	blue	Fibroblast	poor
MYO1F	0.7144 (0.5451-0.9365)	0.01488	3	brown	Myeloid Cells	good
C7	0.6899 (0.5117-0.9302)	0.01492	1	turquoise	Fibroblast	good
TIE1	0.6953 (0.5189-0.9317)	0.01493	1	turquoise	Endethelial cells	good
ZFP36L2	0.6849 (0.5048-0.9292)	0.01503	2	blue	Cytotoxic cells	good
ACY3	0.6856 (0.5054-0.9299)	0.01521	2	blue	B cells	good
IGFBP3	1.433 (1.071-1.917)	0.01539	1	turquoise	Fibroblast	poor
FERMT3	0.7101 (0.5384-0.9368)	0.01543	3	brown	Myeloid Cells	good
TMEM171	0.7216 (0.554-0.9397)	0.01548	2	blue	Tumor cells	good
MFNG	0.7284 (0.5635-0.9415)	0.01549	2	blue	Endethelial cells	good
KCNMB1	0.7105 (0.5387-0.9371)	0.0155	1	turquoise	Fibroblast	good
CAPS	1.383 (1.064-1.798)	0.01553				poor
ALPL	0.7119 (0.5406-0.9375)	0.01555	1	turquoise	Endethelial cells	good
RHBDL2	0.6646 (0.4772-0.9254)	0.01556	2	blue	Tumor cells	good
NDN	0.6758 (0.4919-0.9284)	0.0156	1	turquoise	Fibroblast	good
PDPN	1.429 (1.07-1.909)	0.01565	1	turquoise	Fibroblast	poor
ECM2	0.7288 (0.5639-0.942)	0.01569	1	turquoise	Fibroblast	good
ACVRL1	0.7198 (0.5512-0.9398)	0.01569	1	turquoise	Endethelial cells	good
DPYSL3	0.6837 (0.5022-0.9308)	0.01573	1	turquoise	Fibroblast	good
C1QTNF2	0.7252 (0.5587-0.9414)	0.01578	1	turquoise	Fibroblast	good
ALB	1.414 (1.067-1.874)	0.01584	6	red	Pancreatic acinar cells	poor
SPRR3	1.395 (1.064-1.827)	0.01584				poor
CSTB	1.377 (1.062-1.785)	0.01585	8	pink	Myeloid Cells	poor
CD34	0.7215 (0.5535-0.9406)	0.01585	1	turquoise	Endethelial cells	good
IL16	0.6826 (0.5005-0.931)	0.01588	1	turquoise	Cytotoxic cells	good
FBLN5	0.6619 (0.4733-0.9257)	0.01589	1	turquoise	Fibroblast	good
AGR3	0.7281 (0.5626-0.9424)	0.0159	2	blue	Tumor cells	good
SPI1	0.6898 (0.51-0.9329)	0.01592	3	brown	Myeloid Cells	good
TNFRSF12A	1.375 (1.061-1.782)	0.01593	5	green	Tumor cells	poor
TFEB	0.7111 (0.5389-0.9383)	0.01595	1	turquoise	B cells	good
CILP	1.376 (1.061-1.784)	0.01601	1	turquoise	Fibroblast	poor
ICAM2	1.385 (1.062-1.804)	0.01601				poor
DHCR24	0.7249 (0.5577-0.9421)	0.01612	2	blue	Tumor cells	good
DHRS7B	0.6957 (0.5177-0.935)	0.01614				good
DLL1	0.7267 (0.5602-0.9426)	0.01617	1	turquoise	Endethelial cells	good
FTH1	1.376 (1.061-1.784)	0.0162	8	pink	Myeloid Cells	poor
IGFBP6	1.372 (1.06-1.777)	0.0162	1	turquoise	Fibroblast	poor
LTB	0.7277 (0.5616-0.943)	0.01623	3	brown	Cytotoxic cells	good
AIM2	1.447 (1.07-1.956)	0.01628	3	brown	B cells	poor
CLDN15	0.729 (0.5633-0.9435)	0.01631	2	blue	Endethelial cells	good
CCND1	1.435 (1.069-1.927)	0.01631				poor
PPM1K	0.6966 (0.5183-0.9363)	0.01658	3	brown	B cells	good
IGF2BP2	1.395 (1.062-1.831)	0.01664	2	blue	Tumor cells	poor
PALMD	0.7255 (0.5578-0.9436)	0.01672	1	turquoise	Endethelial cells	good
C21orf58	0.7249 (0.5569-0.9437)	0.01681	4	yellow	Pancreatic islet	good
DSP	0.665 (0.4759-0.9292)	0.01683	2	blue	Tumor cells	good
STK17A	1.457 (1.07-1.983)	0.01688	3	brown	Cytotoxic cells	poor
CELF2	0.7266 (0.5589-0.9446)	0.01703	3	brown	Myeloid Cells	good
TM4SF4	0.6826 (0.4987-0.9341)	0.01705	2	blue	Tumor cells	good
LGMN	0.7057 (0.5299-0.9398)	0.01707	2	blue	Myeloid Cells	good
PLEKHA4	0.7213 (0.5514-0.9435)	0.01709	3	brown	Fibroblast	good
GP2	0.6981 (0.5194-0.9383)	0.01723	6	red	Pancreatic acinar cells	good
RBP7	0.6965 (0.5172-0.938)	0.01725	1	turquoise	Endethelial cells	good
SLCO2B1	0.7308 (0.5644-0.9463)	0.01737	3	brown	Myeloid Cells	good
KLK8	1.374 (1.057-1.786)	0.01746	2	blue	Tumor cells	poor
ID1	1.377 (1.058-1.793)	0.0175	2	blue	Endethelial cells	poor
ANKRD29	0.6683 (0.4792-0.9321)	0.01758				good
RNF130	0.7136 (0.54-0.943)	0.01766	3	brown	Myeloid Cells	good
SLC7A8	0.7096 (0.5344-0.9421)	0.01767	4	yellow	Pancreatic islet	good
MAPRE3	1.371 (1.056-1.78)	0.0177	4	yellow	Pancreatic islet	poor
SPOCK2	0.7123 (0.5382-0.9428)	0.0177	3	brown	Cytotoxic cells	good
PLXND1	1.458 (1.068-1.991)	0.01775	1	turquoise	Endethelial cells	poor
HIGD1B	0.7223 (0.5519-0.9452)	0.01776	1	turquoise	Fibroblast	good
GRAP2	0.7259 (0.5569-0.9463)	0.01786	3	brown	Cytotoxic cells	good
HIST1H1D	0.6822 (0.497-0.9362)	0.01789	7	black	Cytotoxic cells	good
SGK1	1.376 (1.056-1.792)	0.01792	3	brown	Endethelial cells	poor
IGF2	1.446 (1.065-1.962)	0.01792	1	turquoise	Endethelial cells	poor
ZCCHC24	0.6974 (0.5174-0.9399)	0.01792	1	turquoise	Fibroblast	good
SLC31A2	1.402 (1.06-1.855)	0.01794	3	brown	Myeloid Cells	poor
GJB3	1.369 (1.055-1.775)	0.01798	5	green	Tumor cells	poor
DNASE1L3	0.6918 (0.5098-0.9388)	0.018	3	brown	Endethelial cells	good
JAG2	1.4 (1.059-1.85)	0.01811	1	turquoise	Endethelial cells	poor
PIK3R3	0.726 (0.5566-0.947)	0.0182				good
PID1	0.7324 (0.5655-0.9485)	0.01822	1	turquoise	Fibroblast	good
FEZ1	0.7005 (0.5212-0.9414)	0.01827	1	turquoise	Fibroblast	good
SLCO4A1	1.445 (1.064-1.963)	0.0183	2	blue	Endethelial cells	poor
CLU	0.7328 (0.566-0.9487)	0.0183	4	yellow	Tumor cells	good
TRPC6	0.7299 (0.5619-0.9481)	0.01832	1	turquoise	Fibroblast	good
KIF17	0.7247 (0.5545-0.9472)	0.0184	1	turquoise	Endethelial cells	good
HOXB2	0.7302 (0.5622-0.9485)	0.01846				good
GCHFR	1.479 (1.068-2.048)	0.0185				poor
GJA4	0.7289 (0.5603-0.9484)	0.01853	1	turquoise	Fibroblast	good
INHBA	1.448 (1.064-1.969)	0.01855	1	turquoise	Fibroblast	poor
MPZL2	1.406 (1.059-1.867)	0.01857	5	green	Endethelial cells	poor
ARL11	0.7033 (0.5245-0.943)	0.01866	3	brown	B cells	good
COL6A3	1.363 (1.053-1.765)	0.01868	1	turquoise	Fibroblast	poor
ARL15	0.7322 (0.5647-0.9494)	0.0187	1	turquoise	Endethelial cells	good
PTPN7	0.7027 (0.5236-0.9431)	0.01875	3	brown	Cytotoxic cells	good
PHGR1	0.7272 (0.5574-0.9486)	0.01884	2	blue	Tumor cells	good
RGS1	0.7359 (0.5696-0.9506)	0.01891	3	brown	Myeloid Cells	good
VMO1	0.7246 (0.5537-0.9483)	0.01892	3	brown	Myeloid Cells	good
EEF1B2	0.7073 (0.5296-0.9446)	0.01896	8	pink	B cells	good
CLEC4E	0.7089 (0.5318-0.9449)	0.01896	3	brown	Myeloid Cells	good
STEAP4	1.428 (1.06-1.923)	0.019	1	turquoise	Fibroblast	poor
C1S	0.7123 (0.5363-0.946)	0.01912	1	turquoise	Fibroblast	good
TM6SF1	0.7344 (0.5673-0.9508)	0.01913	3	brown	Myeloid Cells	good
FERMT1	0.7156 (0.5408-0.9469)	0.0192	5	green	Tumor cells	good
CARD16	0.675 (0.4856-0.9382)	0.0193	3	brown	Cytotoxic cells	good
CABP7	1.392 (1.055-1.836)	0.01936	4	yellow	Pancreatic islet	poor
CD7	0.7306 (0.5616-0.9506)	0.01943	3	brown	Cytotoxic cells	good
SFTA2	1.399 (1.055-1.853)	0.01952	2	blue	Tumor cells	poor
KIAA0355	0.7107 (0.5334-0.9469)	0.01966	1	turquoise	Endethelial cells	good
GGA2	0.7096 (0.5318-0.9467)	0.0197	3	brown	B cells	good
CHST1	0.7007 (0.5196-0.945)	0.01977	1	turquoise	Endethelial cells	good
NPDC1	0.7035 (0.5234-0.9457)	0.01982	2	blue	Endethelial cells	good
BSPRY	0.7359 (0.5684-0.9526)	0.0199	2	blue	Tumor cells	good
SLC6A20	0.7258 (0.554-0.9509)	0.02008	2	blue	Tumor cells	good
LUM	1.472 (1.062-2.041)	0.02016	1	turquoise	Fibroblast	poor
RNASET2	1.392 (1.053-1.84)	0.02019	2	blue	Myeloid Cells	poor
EZR	1.49 (1.064-2.086)	0.02028	2	blue	Tumor cells	poor
VPREB3	0.6922 (0.5073-0.9446)	0.02036	3	brown	B cells	good
MEF2A	1.431 (1.057-1.937)	0.02041	1	turquoise	Endethelial cells	poor
EAF2	1.362 (1.049-1.769)	0.02042				poor
FMNL1	1.364 (1.049-1.773)	0.02048	3	brown	Myeloid Cells	poor
LHFPL2	1.401 (1.053-1.864)	0.02051	3	brown	Myeloid Cells	poor
RND1	1.435 (1.057-1.947)	0.02054	2	blue	Endethelial cells	poor
SLC43A2	0.7078 (0.5283-0.9482)	0.02054	1	turquoise	Myeloid Cells	good
RRAS2	1.48 (1.062-2.061)	0.0206				poor
CCND3	0.7221 (0.5481-0.9513)	0.02061	1	turquoise	Cytotoxic cells	good
ATP8B1	0.685 (0.4973-0.9437)	0.02066	2	blue	Endethelial cells	good
GZMM	0.7119 (0.5337-0.9495)	0.02075	3	brown	Cytotoxic cells	good
CRLF3	0.7287 (0.5572-0.9529)	0.02076				good
S100A8	1.357 (1.048-1.758)	0.02077	3	brown	Myeloid Cells	poor
SCML4	0.7009 (0.5186-0.9474)	0.02081	3	brown	Cytotoxic cells	good
RAB20	0.7072 (0.5271-0.9489)	0.0209	2	blue	Myeloid Cells	good
SUSD2	1.423 (1.055-1.919)	0.02093	1	turquoise	Fibroblast	poor
CXCL17	0.6817 (0.4922-0.944)	0.02107	2	blue	Tumor cells	good
IRF5	0.7337 (0.5639-0.9547)	0.02115	1	turquoise	Myeloid Cells	good
ATF5	0.7391 (0.5716-0.9557)	0.02115	3	brown	Myeloid Cells	good
PLOD1	1.361 (1.047-1.768)	0.02121	1	turquoise	Fibroblast	poor
F12	0.7303 (0.559-0.9542)	0.02122	2	blue	Tumor cells	good
HSPA12B	0.6914 (0.505-0.9466)	0.02133	1	turquoise	Endethelial cells	good
BIRC5	1.372 (1.048-1.796)	0.02133	7	black	B cells	poor
GPR84	0.7045 (0.5228-0.9493)	0.02133	3	brown	Myeloid Cells	good
LY9	0.7365 (0.5676-0.9556)	0.02135	3	brown	B cells	good
HEYL	0.6702 (0.4766-0.9424)	0.02137	1	turquoise	Fibroblast	good
STX1A	1.395 (1.051-1.852)	0.0214	2	blue	Pancreatic islet	poor
RALYL	0.7257 (0.5522-0.9538)	0.02149	4	yellow	Pancreatic islet	good
MYCT1	0.7314 (0.5601-0.9551)	0.02162	1	turquoise	Endethelial cells	good
NLRP3	0.7311 (0.5596-0.9552)	0.02166	3	brown	Myeloid Cells	good
GSTA1	0.7363 (0.5669-0.9563)	0.02172	6	red	Tumor cells	good
OLFM1	0.7388 (0.5705-0.9568)	0.02173	1	turquoise	Endethelial cells	good
CXCR5	1.361 (1.046-1.772)	0.02185	8	pink	B cells	poor
AQP8	1.374 (1.047-1.803)	0.02188	6	red	Pancreatic acinar cells	poor
SDCBP2	1.411 (1.051-1.894)	0.0219	2	blue	Tumor cells	poor
SYNPO	0.7018 (0.5185-0.9501)	0.02194	1	turquoise	Endethelial cells	good
SELE	0.722 (0.5463-0.9542)	0.02206	1	turquoise	Endethelial cells	good
TDRD9	1.418 (1.051-1.913)	0.0221	1	turquoise	Pancreatic islet	poor
CD36	1.357 (1.045-1.763)	0.02211	1	turquoise	Endethelial cells	poor
UGT2A3	0.7392 (0.5706-0.9576)	0.02212	6	red	Tumor cells	good
ASAP1	1.454 (1.055-2.004)	0.02213	1	turquoise	Endethelial cells	poor
PITPNC1	1.353 (1.044-1.752)	0.02213	1	turquoise	Endethelial cells	poor
PLCB1	0.6949 (0.5088-0.9491)	0.02213				good
GPAT2	0.7096 (0.5287-0.9523)	0.02229				good
ARHGEF35	0.7411 (0.5731-0.9583)	0.02233				good
GAS1	1.351 (1.044-1.748)	0.02233	1	turquoise	Fibroblast	poor
ARHGDIB	1.448 (1.054-1.989)	0.02237	3	brown	Cytotoxic cells	poor
FCRL2	0.6803 (0.4888-0.9469)	0.02239	3	brown	B cells	good
FHL3	0.7243 (0.5491-0.9553)	0.0224	1	turquoise	Fibroblast	good
CASP8	0.6889 (0.5003-0.9486)	0.02242	2	blue	Cytotoxic cells	good
PDZK1	0.7032 (0.5197-0.9514)	0.02245	6	red	Tumor cells	good
VWA1	1.459 (1.055-2.019)	0.02259	1	turquoise	Endethelial cells	poor
NRARP	0.7373 (0.5673-0.9582)	0.02262				good
CAP2	0.7093 (0.5279-0.953)	0.02263	1	turquoise	Fibroblast	good
PM20D1	1.35 (1.043-1.748)	0.02267				poor
PEMT	0.7374 (0.5674-0.9583)	0.02269	4	yellow	Pancreatic islet	good
EPS8L2	1.351 (1.043-1.751)	0.02279	2	blue	Tumor cells	poor
COL13A1	1.348 (1.042-1.743)	0.02279	1	turquoise	Endethelial cells	poor
PPM1M	0.6871 (0.4975-0.9491)	0.0228	3	brown	Cytotoxic cells	good
PGF	1.353 (1.043-1.755)	0.0228	1	turquoise	Fibroblast	poor
CPXM1	1.349 (1.042-1.744)	0.02281	1	turquoise	Fibroblast	poor
PTPRN	1.352 (1.043-1.754)	0.02283	4	yellow	Pancreatic islet	poor
EVI2B	0.7388 (0.5692-0.9589)	0.02288	3	brown	Myeloid Cells	good
DMPK	0.7407 (0.5719-0.9593)	0.02289				good
SLC15A3	0.7355 (0.5645-0.9583)	0.0229	3	brown	Myeloid Cells	good
PTN	0.7377 (0.5674-0.959)	0.02304	1	turquoise	Fibroblast	good
GJC1	1.427 (1.05-1.94)	0.0231	1	turquoise	Fibroblast	poor
MLLT11	1.35 (1.042-1.748)	0.0231	2	blue	Fibroblast	poor
LYPD6B	0.7071 (0.5243-0.9537)	0.02318	2	blue	Tumor cells	good
FBXO31	0.706 (0.5226-0.9538)	0.0233	1	turquoise	Endethelial cells	good
ELK3	1.354 (1.042-1.759)	0.02341	1	turquoise	Endethelial cells	poor
CLTB	1.399 (1.046-1.871)	0.02342	5	green	Tumor cells	poor
CTSK	1.367 (1.043-1.792)	0.02352	1	turquoise	Fibroblast	poor
CPLX1	0.7277 (0.5527-0.9582)	0.02358				good
STAB1	0.7392 (0.569-0.9603)	0.02363	3	brown	Endethelial cells	good
ABI3	0.7105 (0.5284-0.9554)	0.02372	3	brown	Endethelial cells	good
GEM	1.442 (1.05-1.981)	0.02374	1	turquoise	Fibroblast	poor
PRELP	0.7307 (0.5565-0.9594)	0.02391	1	turquoise	Fibroblast	good
TM4SF18	1.37 (1.042-1.802)	0.02401	1	turquoise	Endethelial cells	poor
SCGB2A1	0.7422 (0.5729-0.9615)	0.02401	4	yellow	Tumor cells	good
NCF1	0.6873 (0.4962-0.952)	0.02406	3	brown	B cells	good
LMO2	0.7444 (0.5759-0.9621)	0.02414	1	turquoise	Endethelial cells	good
OLFML1	0.7409 (0.5708-0.9618)	0.02431	1	turquoise	Fibroblast	good
ERBB2	0.7322 (0.5582-0.9605)	0.02437	2	blue	Tumor cells	good
TNFRSF13C	0.7353 (0.5626-0.9611)	0.02443	3	brown	B cells	good
NPW	0.7432 (0.5738-0.9625)	0.02445				good
IL27RA	0.7408 (0.5704-0.9621)	0.02449	3	brown	Cytotoxic cells	good
ITGB8	1.352 (1.039-1.757)	0.02451				poor
SEC14L1	1.391 (1.043-1.854)	0.0246	3	brown	Endethelial cells	poor
SH2B3	0.7446 (0.5757-0.9631)	0.02468	3	brown	Endethelial cells	good
GRN	1.345 (1.038-1.742)	0.02469	1	turquoise	Myeloid Cells	poor
FAM167B	0.7046 (0.5191-0.9565)	0.02474	1	turquoise	Endethelial cells	good
OSBPL1A	0.7163 (0.5353-0.9587)	0.02485				good
TK1	1.341 (1.038-1.733)	0.02495	7	black	B cells	poor
EFHD1	0.7446 (0.5753-0.9636)	0.02496	1	turquoise	Fibroblast	good
GPR137B	0.7411 (0.5703-0.9631)	0.025	3	brown	Myeloid Cells	good
ABCA8	0.7455 (0.5766-0.964)	0.0251	1	turquoise	Fibroblast	good
RAB26	0.7411 (0.5701-0.9633)	0.02516	4	yellow	Pancreatic islet	good
ITGBL1	1.448 (1.047-2.003)	0.02516	1	turquoise	Fibroblast	poor
SCTR	0.7421 (0.5715-0.9636)	0.02522	6	red	Tumor cells	good
PRAM1	0.7435 (0.5734-0.9641)	0.02537	3	brown	Myeloid Cells	good
CD81	0.7078 (0.5227-0.9583)	0.02537	1	turquoise	Endethelial cells	good
ANKRD28	1.412 (1.043-1.909)	0.02538				poor
TXN	1.345 (1.037-1.743)	0.02538	8	pink	Tumor cells	poor
CCDC69	0.7273 (0.5501-0.9616)	0.02544	1	turquoise	Endethelial cells	good
RGS10	1.389 (1.041-1.854)	0.02547	3	brown	Myeloid Cells	poor
KRT15	1.344 (1.037-1.744)	0.0256	5	green	Tumor cells	poor
GPNMB	1.424 (1.044-1.943)	0.02565	3	brown	Myeloid Cells	poor
PLN	0.733 (0.558-0.9629)	0.02565	1	turquoise	Fibroblast	good
COL8A1	1.413 (1.043-1.915)	0.0258	1	turquoise	Fibroblast	poor
ANG	0.7148 (0.532-0.9604)	0.02589	2	blue	Tumor cells	good
CEBPD	1.444 (1.045-1.996)	0.02592	1	turquoise	Fibroblast	poor
SMPDL3B	0.7474 (0.5783-0.9659)	0.02605	2	blue	Tumor cells	good
CELA3A	1.343 (1.036-1.742)	0.02606	6	red	Pancreatic acinar cells	poor
FUT3	0.7372 (0.5635-0.9643)	0.02607	2	blue	Tumor cells	good
CSTA	0.741 (0.5689-0.9652)	0.02624				good
TEAD2	0.7397 (0.5669-0.9652)	0.02635	1	turquoise	Endethelial cells	good
CTSH	1.423 (1.042-1.942)	0.02636	5	green	Myeloid Cells	poor
HOXA5	0.6987 (0.5091-0.9588)	0.02638				good
MRVI1	0.697 (0.5068-0.9585)	0.02638	1	turquoise	Fibroblast	good
INHBB	1.341 (1.035-1.737)	0.02642	1	turquoise	Endethelial cells	poor
ADCY4	0.7302 (0.553-0.9641)	0.02656				good
TMEM119	0.6774 (0.4802-0.9557)	0.02657	1	turquoise	Fibroblast	good
CARD10	0.7408 (0.5682-0.9658)	0.02659	2	blue	Endethelial cells	good
ADAM9	1.407 (1.04-1.905)	0.02684	5	green	Tumor cells	poor
RNF152	0.7176 (0.5349-0.9627)	0.02684	1	turquoise	Fibroblast	good
CASKIN2	0.7137 (0.5294-0.9622)	0.02693	1	turquoise	Endethelial cells	good
POU5F1	1.408 (1.04-1.906)	0.02695	2	blue	Tumor cells	poor
GRK6	0.7408 (0.5679-0.9664)	0.02696	2	blue	Cytotoxic cells	good
MYH11	0.7481 (0.5785-0.9675)	0.02697	1	turquoise	Fibroblast	good
JUNB	1.338 (1.034-1.733)	0.02701	2	blue	Fibroblast	poor
MEOX1	0.7486 (0.5792-0.9676)	0.02701	1	turquoise	Endethelial cells	good
AP1M2	0.7455 (0.5746-0.9672)	0.02704	2	blue	Tumor cells	good
CHMP7	0.7256 (0.546-0.9643)	0.02707	3	brown	B cells	good
PASK	0.742 (0.5695-0.9667)	0.02707	2	blue	Cytotoxic cells	good
TIMP3	1.349 (1.034-1.76)	0.02712	1	turquoise	Fibroblast	poor
CDH5	0.7291 (0.5508-0.965)	0.02716	1	turquoise	Endethelial cells	good
CDC42EP3	1.393 (1.038-1.869)	0.02719	1	turquoise	Endethelial cells	poor
LCP2	0.7458 (0.5749-0.9675)	0.0272	3	brown	Myeloid Cells	good
CD248	1.374 (1.036-1.822)	0.02729	1	turquoise	Fibroblast	poor
ITGA10	0.7451 (0.5737-0.9677)	0.0274				good
TMC8	0.745 (0.5735-0.9678)	0.02746	3	brown	Cytotoxic cells	good
TPM2	0.7257 (0.5457-0.9651)	0.02753	1	turquoise	Fibroblast	good
DCBLD1	1.436 (1.041-1.981)	0.02753	1	turquoise	Fibroblast	poor
CD93	0.705 (0.5166-0.962)	0.02753	1	turquoise	Endethelial cells	good
TPST1	1.354 (1.034-1.772)	0.02756	1	turquoise	Fibroblast	poor
PTPN6	0.7174 (0.5339-0.964)	0.02757	3	brown	B cells	good
NR2F6	0.7459 (0.5746-0.9683)	0.02765	2	blue	Tumor cells	good
PHLDB1	1.337 (1.032-1.73)	0.02767	1	turquoise	Fibroblast	poor
RAB27B	0.7171 (0.5334-0.9641)	0.02767	2	blue	Tumor cells	good
HDHD3	0.6848 (0.4888-0.9593)	0.02771	2	blue	Tumor cells	good
CTSW	0.7416 (0.5681-0.9679)	0.02783	3	brown	Cytotoxic cells	good
FSTL1	1.396 (1.037-1.879)	0.02784	1	turquoise	Fibroblast	poor
HCFC1R1	1.365 (1.034-1.801)	0.02787	1	turquoise	Fibroblast	poor
IGFBP5	1.45 (1.041-2.019)	0.02792	1	turquoise	Fibroblast	poor
CPA1	1.338 (1.032-1.736)	0.02812	6	red	Pancreatic acinar cells	poor
SH2D3A	1.361 (1.034-1.791)	0.02814	2	blue	Tumor cells	poor
TMOD1	1.412 (1.038-1.921)	0.02815	4	yellow	Pancreatic islet	poor
HSD17B2	0.7508 (0.581-0.97)	0.02832	2	blue	Tumor cells	good
FMO3	0.6906 (0.4959-0.9616)	0.02841	1	turquoise	Fibroblast	good
RPL21	0.7083 (0.5202-0.9644)	0.0285	8	pink	Cytotoxic cells	good
HIF3A	1.416 (1.037-1.934)	0.02852				poor
NR2F1	1.349 (1.032-1.763)	0.02872	1	turquoise	Fibroblast	poor
WNT2	0.7344 (0.5569-0.9684)	0.02872	1	turquoise	Fibroblast	good
CTRB1	1.398 (1.035-1.886)	0.02873	6	red	Pancreatic acinar cells	poor
ICOS	0.7358 (0.5589-0.9686)	0.02874	3	brown	Cytotoxic cells	good
CALCRL	0.7387 (0.563-0.9691)	0.02879	1	turquoise	Endethelial cells	good
EID1	0.7217 (0.5388-0.9668)	0.02879	1	turquoise	Fibroblast	good
NPL	0.7318 (0.5531-0.9683)	0.02885	3	brown	Myeloid Cells	good
C3AR1	0.7334 (0.5554-0.9686)	0.02892	3	brown	Myeloid Cells	good
SOCS3	1.355 (1.031-1.779)	0.02904	3	brown	Endethelial cells	poor
COL5A2	1.336 (1.03-1.734)	0.02908	1	turquoise	Fibroblast	poor
IGFBP7	0.7056 (0.5159-0.9651)	0.0291	1	turquoise	Fibroblast	good
APBB1IP	0.7325 (0.5538-0.9688)	0.0291	3	brown	Myeloid Cells	good
PRPH	0.7385 (0.5623-0.9699)	0.0293	4	yellow	Pancreatic islet	good
LRG1	1.33 (1.029-1.72)	0.02967	2	blue	Tumor cells	poor
GOLM1	0.6948 (0.5004-0.9648)	0.0297	2	blue	Tumor cells	good
CCDC167	0.7443 (0.5702-0.9714)	0.02975	7	black	Cytotoxic cells	good
C12orf75	0.7316 (0.5519-0.9698)	0.02979	2	blue	Tumor cells	good
TNFRSF25	1.344 (1.029-1.755)	0.02988				poor
GRINA	1.361 (1.03-1.797)	0.0299	1	turquoise	Myeloid Cells	poor
KLF2	0.695 (0.5002-0.9657)	0.03015	2	blue	Endethelial cells	good
MTHFD2	0.6953 (0.5006-0.9659)	0.03025	7	black	Fibroblast	good
PRR15	0.7453 (0.5712-0.9723)	0.03026	2	blue	Tumor cells	good
C20orf27	0.719 (0.5333-0.9693)	0.03045				good
PARD6B	1.388 (1.031-1.869)	0.03052	2	blue	Tumor cells	poor
APLNR	0.728 (0.546-0.9708)	0.03062	1	turquoise	Endethelial cells	good
GZMA	0.7512 (0.5796-0.9737)	0.0307	3	brown	Cytotoxic cells	good
HES4	1.357 (1.029-1.79)	0.0307				poor
EPHB4	0.7021 (0.5093-0.9677)	0.03074	2	blue	Endethelial cells	good
SOX18	0.75 (0.5777-0.9737)	0.03079	1	turquoise	Endethelial cells	good
SERPINB5	1.423 (1.033-1.96)	0.03083	5	green	Tumor cells	poor
CD86	0.7529 (0.5819-0.9742)	0.03084	3	brown	Myeloid Cells	good
GXYLT2	1.339 (1.027-1.745)	0.03101	1	turquoise	Fibroblast	poor
RABEP2	0.7392 (0.5617-0.9729)	0.03111	2	blue	B cells	good
OLFML2A	1.335 (1.027-1.737)	0.03112	1	turquoise	Fibroblast	poor
CD83	1.405 (1.031-1.913)	0.03116	3	brown	Myeloid Cells	poor
CCL28	1.398 (1.031-1.896)	0.03123	2	blue	Tumor cells	poor
ITGB2	1.355 (1.028-1.786)	0.03126	3	brown	Myeloid Cells	poor
FGD3	0.714 (0.5255-0.9701)	0.03126	3	brown	Cytotoxic cells	good
SAA1	1.349 (1.027-1.773)	0.03133				poor
TMEM45B	0.7316 (0.5504-0.9724)	0.03135	2	blue	Tumor cells	good
NRN1	0.7361 (0.5568-0.9731)	0.03146	1	turquoise	Endethelial cells	good
ACAP1	0.7494 (0.5762-0.9747)	0.03146	3	brown	Cytotoxic cells	good
SYT13	0.7337 (0.5532-0.973)	0.03155	2	blue	Tumor cells	good
LYN	0.7482 (0.5743-0.9748)	0.03161	2	blue	Myeloid Cells	good
FOXS1	0.7038 (0.5108-0.9698)	0.03176	1	turquoise	Fibroblast	good
TMEM107	1.43 (1.032-1.982)	0.03178	1	turquoise	B cells	poor
MARVELD3	0.7331 (0.552-0.9736)	0.03196	2	blue	Tumor cells	good
PCP4	1.427 (1.031-1.976)	0.03202	4	yellow	Pancreatic islet	poor
MCTP1	1.353 (1.026-1.784)	0.03204	3	brown	Endethelial cells	poor
LAD1	0.741 (0.5633-0.9748)	0.03214	2	blue	Tumor cells	good
MATK	0.7497 (0.5758-0.976)	0.03232	3	brown	Cytotoxic cells	good
NUDCD1	1.325 (1.024-1.713)	0.03233	7	black	Endethelial cells	poor
RPSA	0.7561 (0.5852-0.9768)	0.0324	8	pink	Cytotoxic cells	good
CD200	0.755 (0.5836-0.9767)	0.03243	1	turquoise	Endethelial cells	good
FHL5	0.6942 (0.4968-0.97)	0.0325	1	turquoise	Fibroblast	good
BCL6B	0.698 (0.5018-0.9707)	0.03264	1	turquoise	Endethelial cells	good
ANPEP	0.7105 (0.5193-0.9722)	0.03268	6	red	Tumor cells	good
IGFL2	1.356 (1.025-1.793)	0.03273	1	turquoise	Fibroblast	poor
CHPF	1.326 (1.023-1.718)	0.0328	1	turquoise	Fibroblast	poor
RALGPS2	1.335 (1.024-1.742)	0.03289	2	blue	B cells	poor
SPSB1	1.341 (1.024-1.757)	0.03294	1	turquoise	Fibroblast	poor
PTPRG	0.7379 (0.558-0.9758)	0.03301	1	turquoise	Endethelial cells	good
MMRN1	0.7543 (0.582-0.9775)	0.03303	1	turquoise	Endethelial cells	good
CCL11	0.7428 (0.5652-0.9764)	0.03305	1	turquoise	Fibroblast	good
HPCA	1.321 (1.023-1.708)	0.03308	8	pink	Pancreatic islet	poor
LIMD2	0.7465 (0.5704-0.9769)	0.03316	3	brown	Cytotoxic cells	good
RGS14	0.7427 (0.5646-0.9769)	0.03343	2	blue	Cytotoxic cells	good
KTN1	1.365 (1.025-1.818)	0.03345				poor
DLC1	0.7253 (0.5394-0.9752)	0.0335	1	turquoise	Endethelial cells	good
SYNPO2	0.7573 (0.5859-0.9788)	0.03369	1	turquoise	Fibroblast	good
CCL21	0.7154 (0.5251-0.9747)	0.03381	3	brown	Fibroblast	good
CXCR6	0.7126 (0.5211-0.9745)	0.03386	3	brown	Cytotoxic cells	good
CITED2	1.322 (1.021-1.712)	0.03393	3	brown	Pancreatic islet	poor
LZTS1	0.7553 (0.5827-0.9789)	0.03394	1	turquoise	Fibroblast	good
SPTBN1	0.7294 (0.5448-0.9764)	0.03395	2	blue	Endethelial cells	good
NR2F2	0.7565 (0.5844-0.9791)	0.03399	1	turquoise	Fibroblast	good
ADD1	0.7575 (0.5859-0.9793)	0.03404	1	turquoise	Endethelial cells	good
ANGPT2	1.416 (1.026-1.954)	0.03419	1	turquoise	Fibroblast	poor
ARL14	0.7429 (0.5642-0.9782)	0.03425	2	blue	Tumor cells	good
UPK1B	1.372 (1.024-1.838)	0.03434				poor
ANGPTL2	1.437 (1.027-2.01)	0.0344	1	turquoise	Fibroblast	poor
PTPN12	0.7443 (0.5659-0.9788)	0.03455				good
BIRC3	1.322 (1.02-1.713)	0.03467	3	brown	Tumor cells	poor
SULF2	1.319 (1.02-1.706)	0.03467	1	turquoise	Endethelial cells	poor
SERINC3	1.326 (1.021-1.722)	0.03468	1	turquoise	Endethelial cells	poor
MMP9	1.362 (1.022-1.813)	0.03477	3	brown	Myeloid Cells	poor
PGS1	1.383 (1.023-1.868)	0.03481	3	brown	Endethelial cells	poor
LAG3	0.7555 (0.5824-0.9802)	0.03483	3	brown	Cytotoxic cells	good
CNPY4	0.7302 (0.5452-0.9778)	0.03483	1	turquoise	Fibroblast	good
AQP3	1.356 (1.022-1.8)	0.035				poor
PPP1R16A	0.733 (0.549-0.9787)	0.0352	2	blue	Tumor cells	good
FLT1	1.369 (1.022-1.833)	0.03521	1	turquoise	Endethelial cells	poor
EMP3	1.362 (1.021-1.817)	0.03544	1	turquoise	Myeloid Cells	poor
NOX4	1.425 (1.024-1.982)	0.03555	1	turquoise	Fibroblast	poor
FCGR1B	0.698 (0.4992-0.976)	0.03557	3	brown	Myeloid Cells	good
MYBL2	1.404 (1.023-1.927)	0.03559	7	black	B cells	poor
STK39	0.7597 (0.588-0.9817)	0.03559	2	blue	Tumor cells	good
GZMB	0.7569 (0.5837-0.9814)	0.03561	3	brown	Cytotoxic cells	good
HMGCS1	1.35 (1.02-1.786)	0.03574	2	blue	Tumor cells	poor
ARID5A	1.325 (1.019-1.724)	0.03595	1	turquoise	Endethelial cells	poor
PRSS21	0.75 (0.5732-0.9814)	0.03601				good
ATOH8	0.6966 (0.4968-0.9767)	0.03603	1	turquoise	Endethelial cells	good
ECSCR	0.759 (0.5865-0.9822)	0.03605	1	turquoise	Endethelial cells	good
AFAP1L1	1.318 (1.018-1.707)	0.03609	1	turquoise	Endethelial cells	poor
PGM5	0.7585 (0.5856-0.9823)	0.03615	1	turquoise	Endethelial cells	good
BCAM	1.35 (1.019-1.787)	0.03619	1	turquoise	Endethelial cells	poor
SULT1C4	0.6963 (0.4961-0.9775)	0.03647	1	turquoise	Endethelial cells	good
USHBP1	0.704 (0.5068-0.9782)	0.03648	1	turquoise	Endethelial cells	good
EPB41L4A	1.394 (1.021-1.903)	0.03659				poor
HDAC7	1.316 (1.017-1.704)	0.0369	2	blue	Endethelial cells	poor
NBL1	1.339 (1.018-1.761)	0.03701				poor
CRISPLD2	0.7415 (0.5597-0.9822)	0.03708	1	turquoise	Fibroblast	good
SPINK1	0.7611 (0.5888-0.9839)	0.03719	2	blue	Tumor cells	good
RBL2	0.7292 (0.5417-0.9816)	0.0373	1	turquoise	Cytotoxic cells	good
CD180	0.7583 (0.5844-0.9839)	0.03734	3	brown	B cells	good
ISL1	0.7601 (0.587-0.9842)	0.03748	4	yellow	Pancreatic islet	good
EFNA1	1.415 (1.02-1.961)	0.0375	2	blue	Endethelial cells	poor
SLC12A8	0.7616 (0.5893-0.9844)	0.03751				good
ABCB1	0.721 (0.5295-0.9818)	0.03785	1	turquoise	Endethelial cells	good
RAPGEFL1	0.7562 (0.5809-0.9845)	0.03787	2	blue	Tumor cells	good
LRRC32	0.7274 (0.5387-0.9824)	0.03788	1	turquoise	Endethelial cells	good
TAOK2	0.7572 (0.5824-0.9846)	0.03795	2	blue	Endethelial cells	good
PODN	0.7366 (0.5517-0.9834)	0.03813	1	turquoise	Fibroblast	good
SP110	0.7102 (0.5138-0.9817)	0.03831	3	brown	B cells	good
DENND2D	0.7509 (0.5726-0.9847)	0.03834	2	blue	Cytotoxic cells	good
MYO1G	0.7539 (0.577-0.985)	0.03836	3	brown	Cytotoxic cells	good
GGT6	0.7561 (0.5803-0.9852)	0.03841	2	blue	Tumor cells	good
CEP112	1.414 (1.018-1.964)	0.03852	1	turquoise	Endethelial cells	poor
SOX4	1.33 (1.015-1.743)	0.03859	1	turquoise	Tumor cells	poor
TRNP1	0.705 (0.5063-0.9819)	0.03862	2	blue	Tumor cells	good
RBM47	0.7563 (0.5804-0.9855)	0.03863	2	blue	Tumor cells	good
NFATC4	1.382 (1.017-1.877)	0.03877	1	turquoise	Fibroblast	poor
COLEC11	0.7319 (0.5443-0.9842)	0.03888	1	turquoise	Fibroblast	good
APOD	0.7253 (0.5348-0.9839)	0.03896	1	turquoise	Fibroblast	good
CTSE	0.7256 (0.5349-0.9842)	0.03917	2	blue	Tumor cells	good
ERP27	1.324 (1.014-1.73)	0.03919	6	red	Tumor cells	poor
TSPAN13	0.7208 (0.5279-0.9841)	0.03931	2	blue	Endethelial cells	good
GPX3	0.7483 (0.5678-0.9861)	0.03943	1	turquoise	Fibroblast	good
S1PR1	0.7572 (0.5811-0.9867)	0.03945	1	turquoise	Endethelial cells	good
MMP11	1.334 (1.014-1.754)	0.03951	1	turquoise	Fibroblast	poor
CRYBA2	0.741 (0.557-0.9859)	0.03967	4	yellow	Pancreatic islet	good
THBD	1.348 (1.014-1.793)	0.03983	1	turquoise	Endethelial cells	poor
TFF3	0.7565 (0.5798-0.9871)	0.03984	2	blue	Tumor cells	good
TUBB6	1.431 (1.017-2.013)	0.03988	1	turquoise	Fibroblast	poor
CD300LF	1.416 (1.016-1.974)	0.03988	3	brown	Myeloid Cells	poor
LEMD1	1.323 (1.013-1.727)	0.03991	2	blue	Tumor cells	poor
KANK3	0.7603 (0.5854-0.9875)	0.03992	1	turquoise	Endethelial cells	good
GLIPR2	0.7593 (0.5838-0.9875)	0.04	3	brown	Myeloid Cells	good
HOXD1	0.7624 (0.5885-0.9877)	0.04002				good
RAB31	1.37 (1.014-1.85)	0.04002	1	turquoise	Fibroblast	poor
LAPTM5	0.7641 (0.5911-0.9879)	0.04005	3	brown	Myeloid Cells	good
FAM83H	1.309 (1.012-1.693)	0.04007	2	blue	Tumor cells	poor
OGN	0.7538 (0.5753-0.9876)	0.04035	1	turquoise	Fibroblast	good
TMEM204	0.6977 (0.4946-0.9843)	0.04036	1	turquoise	Endethelial cells	good
SPCS3	1.321 (1.012-1.724)	0.04041				poor
LAT2	1.376 (1.014-1.866)	0.04042	3	brown	Myeloid Cells	poor
C1orf115	0.7603 (0.5848-0.9883)	0.0406	2	blue	Endethelial cells	good
TPD52	0.757 (0.5799-0.9882)	0.04064	2	blue	B cells	good
DPYSL2	0.7632 (0.5891-0.9887)	0.04072	1	turquoise	Endethelial cells	good
RPS29	1.356 (1.013-1.815)	0.04085				poor
CARD8	0.7378 (0.5513-0.9874)	0.04085	3	brown	Endethelial cells	good
GCA	1.315 (1.011-1.709)	0.041	3	brown	Myeloid Cells	poor
METTL7B	0.7193 (0.5244-0.9867)	0.04106	2	blue	Tumor cells	good
SDR16C5	1.327 (1.012-1.742)	0.04107	2	blue	Tumor cells	poor
CENPK	1.316 (1.011-1.712)	0.04119	7	black	Cytotoxic cells	poor
ZNF467	0.7177 (0.5219-0.9868)	0.0412	4	yellow	Endethelial cells	good
JAG1	0.7357 (0.5478-0.988)	0.04133	1	turquoise	Fibroblast	good
GNG4	1.33 (1.011-1.75)	0.04135	4	yellow	Pancreatic islet	poor
UGDH	1.307 (1.01-1.69)	0.04142	8	pink	Fibroblast	poor
SOX17	0.7055 (0.5045-0.9866)	0.04145	1	turquoise	Endethelial cells	good
ASAH1	0.7358 (0.5477-0.9884)	0.04163	3	brown	Myeloid Cells	good
LAT	1.317 (1.01-1.718)	0.04172				poor
SLC9A3R2	1.379 (1.012-1.88)	0.04173	2	blue	Endethelial cells	poor
EHD2	1.332 (1.011-1.755)	0.04173	1	turquoise	Fibroblast	poor
REG1B	1.322 (1.01-1.729)	0.04174	6	red	Pancreatic acinar cells	poor
AGT	0.7538 (0.5743-0.9896)	0.04181	1	turquoise	Fibroblast	good
PRKD2	0.7608 (0.5845-0.9903)	0.04209	2	blue	Endethelial cells	good
CAMK2B	1.419 (1.013-1.99)	0.0421	4	yellow	Pancreatic islet	poor
CDK17	1.311 (1.01-1.703)	0.0422	3	brown	Endethelial cells	poor
DTX3	1.345 (1.01-1.792)	0.04234	1	turquoise	Fibroblast	poor
GGT5	0.7417 (0.5555-0.9902)	0.04265	1	turquoise	Fibroblast	good
AMN	0.7329 (0.5425-0.9899)	0.04278	2	blue	Tumor cells	good
FCGR2B	1.313 (1.009-1.71)	0.04284	3	brown	Myeloid Cells	poor
WFDC1	0.7299 (0.5382-0.99)	0.04293				good
KLK7	1.405 (1.011-1.954)	0.04299	2	blue	Tumor cells	poor
MGP	0.7651 (0.5903-0.9918)	0.04313	1	turquoise	Fibroblast	good
DHRS2	1.328 (1.009-1.747)	0.04315	4	yellow	Pancreatic islet	poor
CCDC85A	1.413 (1.011-1.975)	0.04317				poor
SHANK3	0.7319 (0.5408-0.9906)	0.04326	1	turquoise	Endethelial cells	good
JAM3	0.7256 (0.5316-0.9904)	0.04332	1	turquoise	Endethelial cells	good
VSIG2	0.7676 (0.5939-0.9921)	0.04332	2	blue	Tumor cells	good
CAPN8	0.7427 (0.5561-0.992)	0.04395	2	blue	Tumor cells	good
PLLP	0.746 (0.561-0.9922)	0.044	2	blue	Tumor cells	good
ACHE	0.768 (0.5939-0.993)	0.04403	2	blue	Tumor cells	good
NNMT	1.32 (1.007-1.73)	0.04416	1	turquoise	Fibroblast	poor
RUNDC3B	0.7575 (0.5779-0.9928)	0.0442	1	turquoise	Endethelial cells	good
RIN3	0.7655 (0.5901-0.9931)	0.04421	3	brown	Myeloid Cells	good
PDGFRB	0.7536 (0.5721-0.9928)	0.04429	1	turquoise	Fibroblast	good
LHX6	0.716 (0.5169-0.9916)	0.04436	1	turquoise	Endethelial cells	good
STX19	0.7387 (0.5496-0.993)	0.04481	2	blue	Tumor cells	good
GNGT2	0.7557 (0.5748-0.9936)	0.04484	3	brown	Myeloid Cells	good
IGFLR1	0.7374 (0.5475-0.9931)	0.04491	3	brown	Myeloid Cells	good
RASSF4	0.7673 (0.5922-0.9941)	0.04496	3	brown	Myeloid Cells	good
SOD2	1.307 (1.006-1.698)	0.04516	3	brown	Pancreatic acinar cells	poor
STMN1	1.336 (1.006-1.774)	0.04543	7	black	Cytotoxic cells	poor
SELL	0.7677 (0.5923-0.9951)	0.0458	3	brown	Cytotoxic cells	good
ANXA10	0.7178 (0.5183-0.9939)	0.04588	2	blue	Tumor cells	good
CD300C	1.339 (1.005-1.785)	0.04605	3	brown	Myeloid Cells	poor
FAM124B	0.7404 (0.551-0.9949)	0.04615	1	turquoise	Endethelial cells	good
SFN	1.408 (1.006-1.971)	0.04615	5	green	Tumor cells	poor
PARVA	0.7515 (0.5674-0.9955)	0.0464	1	turquoise	Fibroblast	good
MYH14	0.7576 (0.5766-0.9956)	0.0464	2	blue	Tumor cells	good
CCL26	0.7405 (0.5508-0.9954)	0.04654				good
AMBP	1.372 (1.005-1.874)	0.04659	6	red	Tumor cells	poor
IFI16	0.7485 (0.5627-0.9957)	0.04661	3	brown	Endethelial cells	good
NOTCH1	0.7578 (0.5765-0.996)	0.04672	1	turquoise	Endethelial cells	good
LMO1	1.307 (1.004-1.703)	0.04675	4	yellow	Pancreatic islet	poor
CHGB	1.307 (1.004-1.702)	0.04678	4	yellow	Pancreatic islet	poor
FAIM	1.41 (1.005-1.978)	0.04685	1	turquoise	Tumor cells	poor
VNN1	0.7484 (0.5624-0.996)	0.04686	2	blue	Tumor cells	good
HBB	0.7625 (0.5836-0.9963)	0.04688	3	brown	Endethelial cells	good
COPZ2	1.311 (1.003-1.714)	0.0473	1	turquoise	Fibroblast	poor
CD22	0.7627 (0.5833-0.9972)	0.04769	3	brown	B cells	good
MFAP5	1.366 (1.003-1.859)	0.04778	1	turquoise	Fibroblast	poor
ASS1	0.7716 (0.5969-0.9976)	0.04787	2	blue	Endethelial cells	good
TSPAN3	0.7531 (0.5686-0.9974)	0.0479	2	blue	Tumor cells	good
GFPT2	1.338 (1.003-1.786)	0.04796	1	turquoise	Fibroblast	poor
GRASP	0.7718 (0.5971-0.9978)	0.04804	1	turquoise	Endethelial cells	good
IFNGR1	1.304 (1.002-1.696)	0.04807	3	brown	Myeloid Cells	poor
F11R	1.351 (1.003-1.822)	0.0481	2	blue	Tumor cells	poor
XBP1	0.7726 (0.5981-0.9981)	0.04836	2	blue	B cells	good
ACTA2	0.7508 (0.5647-0.9982)	0.04857	1	turquoise	Fibroblast	good
GAS6	0.7494 (0.5626-0.9982)	0.04857	1	turquoise	Fibroblast	good
HTATIP2	1.295 (1.002-1.675)	0.04864	5	green	Tumor cells	poor
APCDD1	0.7403 (0.549-0.9982)	0.04867	1	turquoise	Fibroblast	good
PCSK1	1.312 (1.002-1.719)	0.04871	4	yellow	Pancreatic islet	poor
ARHGEF25	0.7167 (0.5145-0.9983)	0.04884	1	turquoise	Fibroblast	good
EPB41L4B	0.769 (0.592-0.999)	0.04912	2	blue	Pancreatic acinar cells	good
STK4	0.7496 (0.5624-0.9991)	0.04926	3	brown	Cytotoxic cells	good
PYCARD	1.352 (1.001-1.827)	0.04946	8	pink	Myeloid Cells	poor
NEDD9	0.7086 (0.5025-0.9994)	0.04961				good
ABCG1	1.324 (1-1.752)	0.04963	8	pink	Endethelial cells	poor
TMBIM1	1.378 (1.001-1.897)	0.04964	5	green	Tumor cells	poor
FKBP9	1.31 (1-1.716)	0.04969	1	turquoise	Endethelial cells	poor
FZD4	0.7341 (0.5392-0.9996)	0.0497	1	turquoise	Endethelial cells	good
CLDN5	0.7644 (0.5843-0.9999)	0.04992	1	turquoise	Endethelial cells	good
KLRG1	0.742 (0.5506-0.9999)	0.04995	3	brown	Cytotoxic cells	good
PODNL1	1.336 (0.9999-1.785)	0.05005	1	turquoise	Fibroblast
CFTR	0.7738 (0.5987-1)	0.05011	6	red	Tumor cells
CMBL	0.7521 (0.5656-1)	0.05014	2	blue	Tumor cells
KCNS3	1.292 (0.9998-1.67)	0.05018	1	turquoise	Fibroblast
CRIP1	1.293 (0.9998-1.672)	0.05019	2	blue	Fibroblast
AOC3	0.7202 (0.5183-1.001)	0.05039	1	turquoise	Fibroblast
EDN3	0.7481 (0.5594-1.001)	0.0504	4	yellow	Pancreatic islet
S100B	0.7594 (0.5765-1)	0.05041	3	brown	Myeloid Cells
PPT1	0.7433 (0.5522-1.001)	0.05043	3	brown	Myeloid Cells
HMGB2	1.311 (0.9993-1.72)	0.05064	7	black	Cytotoxic cells
HVCN1	0.7657 (0.5858-1.001)	0.05074	3	brown	B cells
FGF7	0.7507 (0.5629-1.001)	0.05089	1	turquoise	Fibroblast
SMTN	0.7249 (0.5248-1.001)	0.05091	1	turquoise	Fibroblast
CKMT1B	0.7587 (0.5749-1.001)	0.05091	2	blue	Tumor cells
SIGLEC7	0.755 (0.5693-1.001)	0.05106	3	brown	Myeloid Cells
YWHAH	0.7739 (0.5981-1.002)	0.05136	2	blue	Myeloid Cells
PRR16	1.294 (0.9983-1.677)	0.05151	1	turquoise	Fibroblast
ARHGEF17	0.7217 (0.5197-1.002)	0.0516	1	turquoise	Fibroblast
UBE2C	1.309 (0.9981-1.717)	0.0516	7	black	B cells
ELN	0.7475 (0.5573-1.003)	0.05204	1	turquoise	Fibroblast
SULT1E1	1.29 (0.9977-1.667)	0.05212
FOXC1	0.7733 (0.5965-1.003)	0.0523
PRX	0.7484 (0.5585-1.003)	0.05236	1	turquoise	Endethelial cells
REG3G	1.346 (0.9968-1.818)	0.05248	6	red	Pancreatic acinar cells
CYP27A1	0.7738 (0.597-1.003)	0.05271	1	turquoise	Myeloid Cells
FKBP7	0.7737 (0.5966-1.003)	0.05293	1	turquoise	Fibroblast
GDF15	0.7334 (0.5357-1.004)	0.05294	2	blue	Tumor cells
RBPMS2	1.384 (0.9958-1.923)	0.05299	1	turquoise	Fibroblast
LFNG	0.7459 (0.554-1.004)	0.0534	2	blue	Tumor cells
CD8B	1.304 (0.996-1.706)	0.05349	3	brown	Cytotoxic cells
COL5A3	1.311 (0.9956-1.726)	0.05377	1	turquoise	Fibroblast
CTHRC1	1.319 (0.9955-1.748)	0.05377	1	turquoise	Fibroblast
TFF1	0.7525 (0.5635-1.005)	0.05394	2	blue	Tumor cells
VEGFC	1.34 (0.995-1.806)	0.05402	1	turquoise	Endethelial cells
FBXO2	1.305 (0.9952-1.712)	0.05416
SELP	0.7648 (0.5821-1.005)	0.05425	1	turquoise	Endethelial cells
EGFL7	0.7443 (0.5509-1.005)	0.05426	1	turquoise	Endethelial cells
FAM20C	0.7762 (0.5996-1.005)	0.05426	1	turquoise	Fibroblast
TBX2	0.7241 (0.5212-1.006)	0.05442	1	turquoise	Fibroblast
EEF1G	1.301 (0.9947-1.702)	0.05473
RUNX1T1	0.7511 (0.5608-1.006)	0.05492	1	turquoise	Fibroblast
DDR1	0.7522 (0.5621-1.006)	0.05527	2	blue	Tumor cells
ZBP1	0.7755 (0.5979-1.006)	0.05542
MEST	0.7783 (0.6022-1.006)	0.05545	1	turquoise	Fibroblast
SPTSSB	1.287 (0.9941-1.667)	0.05547
FNBP1	0.7644 (0.5806-1.006)	0.05558	3	brown	Cytotoxic cells
CHST4	0.7588 (0.5721-1.007)	0.0556	2	blue	Tumor cells
HSPB6	0.7365 (0.5385-1.007)	0.0556	1	turquoise	Fibroblast
SQLE	1.319 (0.9932-1.751)	0.05578	2	blue	Tumor cells
CKMT1A	0.7563 (0.5681-1.007)	0.05582	2	blue	Tumor cells
ANXA4	0.7398 (0.5432-1.008)	0.05592	2	blue	Tumor cells
TSPAN1	0.7441 (0.5495-1.008)	0.05599	2	blue	Tumor cells
GMNN	0.7779 (0.6012-1.006)	0.05604	7	black	Tumor cells
SGIP1	1.364 (0.9916-1.875)	0.05636	1	turquoise	Fibroblast
NUAK1	1.319 (0.9924-1.753)	0.05642	1	turquoise	Endethelial cells
PTK7	1.285 (0.9931-1.662)	0.0565	1	turquoise	Fibroblast
KDELR3	0.7403 (0.5434-1.008)	0.05656	2	blue	Fibroblast
STC2	1.286 (0.993-1.666)	0.05657	1	turquoise	Endethelial cells
OMD	0.7626 (0.5771-1.008)	0.05672	1	turquoise	Fibroblast
LPCAT4	0.7397 (0.542-1.009)	0.05735	2	blue	Tumor cells
HSH2D	0.7584 (0.5701-1.009)	0.05743	2	blue	B cells
PDK4	0.7493 (0.5562-1.009)	0.0577	1	turquoise	Fibroblast
IL1RN	1.382 (0.9894-1.931)	0.05775	5	green	Myeloid Cells
C1QTNF4	0.7793 (0.6022-1.009)	0.05801	4	yellow	Pancreatic islet
SLC7A2	1.316 (0.9903-1.749)	0.0584	4	yellow	Fibroblast
GABRP	0.7617 (0.5744-1.01)	0.05876	2	blue	Tumor cells
NUP214	0.781 (0.6043-1.009)	0.05884	1	turquoise	Myeloid Cells
MFSD6	0.7426 (0.5454-1.011)	0.05886	2	blue	Endethelial cells
HEG1	0.7444 (0.548-1.011)	0.05904	1	turquoise	Endethelial cells
FGFR1	1.35 (0.9885-1.844)	0.05909	1	turquoise	Fibroblast
GRAMD1A	0.7402 (0.5413-1.012)	0.0594	1	turquoise	Endethelial cells
VTCN1	1.384 (0.9871-1.939)	0.05946
IFITM1	0.7694 (0.5857-1.011)	0.0596	3	brown	Endethelial cells
TFEC	0.7785 (0.5999-1.01)	0.05984	3	brown	Myeloid Cells
AKAP12	1.379 (0.9868-1.928)	0.05985	1	turquoise	Endethelial cells
B3GNT7	0.7807 (0.6032-1.01)	0.05991	2	blue	Tumor cells
ASGR1	0.7334 (0.531-1.013)	0.05998
PDLIM3	1.357 (0.987-1.865)	0.06017	1	turquoise	Fibroblast
NID1	0.7806 (0.6029-1.011)	0.06021	1	turquoise	Fibroblast
FXYD3	0.7374 (0.5367-1.013)	0.06032	2	blue	Tumor cells
TEAD4	0.7629 (0.5752-1.012)	0.06035	7	black	Endethelial cells
SCRG1	0.7281 (0.5228-1.014)	0.06043	1	turquoise	Fibroblast
RNASE1	0.7468 (0.5505-1.013)	0.06059	3	brown	Endethelial cells
DKK3	0.7782 (0.5989-1.011)	0.06063	1	turquoise	Fibroblast
DMBT1	0.7658 (0.5794-1.012)	0.06073	2	blue	Tumor cells
SLC19A2	0.7592 (0.5693-1.012)	0.06073
LAMB2	0.7823 (0.6053-1.011)	0.06076	1	turquoise	Fibroblast
AMY2A	1.315 (0.9877-1.752)	0.06079	6	red	Pancreatic acinar cells
PIK3C2A	0.7739 (0.5919-1.012)	0.06086
RUNDC3A	1.301 (0.9879-1.714)	0.06102	4	yellow	Pancreatic islet
MOXD1	0.7678 (0.5823-1.012)	0.06103	1	turquoise	Fibroblast
ALOX5	1.294 (0.9881-1.695)	0.06104	2	blue	Myeloid Cells
STXBP1	0.7347 (0.532-1.014)	0.06107	4	yellow	Endethelial cells
FIBIN	0.7821 (0.6044-1.012)	0.06152	1	turquoise	Fibroblast
GBP5	0.7661 (0.5794-1.013)	0.06152	3	brown	Cytotoxic cells
TSEN54	0.7727 (0.5895-1.013)	0.06171	2	blue	Cytotoxic cells
GATA3	1.372 (0.9846-1.912)	0.06173
LOXL1	1.346 (0.9853-1.838)	0.06188	1	turquoise	Fibroblast
CLPS	1.277 (0.9879-1.65)	0.06189	6	red	Pancreatic acinar cells
MDK	0.7688 (0.5834-1.013)	0.062	2	blue	Tumor cells
GNA14	0.7541 (0.5607-1.014)	0.06201	2	blue	Endethelial cells
PRRG2	0.7425 (0.5431-1.015)	0.06201	2	blue	Tumor cells
HCST	0.7559 (0.5634-1.014)	0.06202	3	brown	Myeloid Cells
MAD2L1	1.331 (0.9857-1.797)	0.06209	7	black	Cytotoxic cells
NUDT14	0.7422 (0.5425-1.015)	0.06227	2	blue	Endethelial cells
VAT1	1.306 (0.9863-1.729)	0.06236	1	turquoise	Endethelial cells
MUC5AC	0.7836 (0.6064-1.013)	0.06243	2	blue	Tumor cells
KLK10	1.301 (0.9862-1.716)	0.06269	2	blue	Tumor cells
NEXN	0.7796 (0.5998-1.013)	0.06269	1	turquoise	Fibroblast
ST6GALNAC6	0.7824 (0.6042-1.013)	0.06272	1	turquoise	Fibroblast
CFD	1.325 (0.9851-1.782)	0.06282	3	brown	Fibroblast
CSF1R	0.7828 (0.6048-1.013)	0.06295	3	brown	Myeloid Cells
CELA2B	1.292 (0.9861-1.694)	0.06311	6	red	Pancreatic acinar cells
SERPINI1	1.377 (0.9822-1.929)	0.06347	1	turquoise	Fibroblast
COL1A1	1.283 (0.9861-1.669)	0.06348	1	turquoise	Fibroblast
RUNX2	1.289 (0.9859-1.684)	0.0635	1	turquoise	Fibroblast
RTN1	0.7818 (0.6028-1.014)	0.06352	4	yellow	Myeloid Cells
NTM	1.362 (0.9827-1.887)	0.0636	1	turquoise	Fibroblast
MS4A7	0.78 (0.5998-1.014)	0.06383	3	brown	Myeloid Cells
ISYNA1	1.288 (0.9854-1.684)	0.06393	1	turquoise	Fibroblast
CLEC11A	1.369 (0.9818-1.909)	0.06409	1	turquoise	Fibroblast
STAP1	0.7748 (0.5912-1.015)	0.06428	3	brown	B cells
TRAF5	0.7848 (0.6071-1.015)	0.06431
SHISA4	1.369 (0.9814-1.911)	0.06435	1	turquoise	Fibroblast
CD37	0.7725 (0.5875-1.016)	0.06444	3	brown	Cytotoxic cells
SIRPA	0.7455 (0.5459-1.018)	0.0646	3	brown	Myeloid Cells
TMC5	0.7798 (0.5989-1.015)	0.06469	2	blue	Tumor cells
PGD	0.7744 (0.5904-1.016)	0.06481	8	pink	Myeloid Cells
SH3YL1	1.283 (0.9847-1.672)	0.06498	2	blue	Tumor cells
MEI1	0.7619 (0.5707-1.017)	0.06498	3	brown	B cells
FOSB	1.368 (0.9806-1.907)	0.06507
IGFBP4	1.323 (0.9826-1.782)	0.06515	1	turquoise	Fibroblast
MFGE8	1.275 (0.9847-1.65)	0.06534	1	turquoise	Fibroblast
RAB23	0.7695 (0.5821-1.017)	0.06571	1	turquoise	Fibroblast
SMARCB1	0.7658 (0.5763-1.018)	0.06578	1	turquoise	B cells
CHRD	0.7328 (0.5259-1.021)	0.0661	1	turquoise	Fibroblast
IRF6	0.7833 (0.6036-1.017)	0.06625	2	blue	Tumor cells
CPA2	1.275 (0.9838-1.652)	0.0663	6	red	Pancreatic acinar cells
QPCT	1.342 (0.9796-1.837)	0.06703	4	yellow	Pancreatic islet
CNRIP1	0.7625 (0.5703-1.019)	0.06721	1	turquoise	Fibroblast
OGFRL1	0.7821 (0.6009-1.018)	0.06748	3	brown	Myeloid Cells
FGR	0.7671 (0.5773-1.019)	0.06755	3	brown	Myeloid Cells
ABCC9	1.362 (0.9779-1.897)	0.06757	1	turquoise	Fibroblast
RARRES1	1.29 (0.9817-1.695)	0.06764	1	turquoise	Fibroblast
PTPRF	0.7746 (0.5889-1.019)	0.06782	2	blue	Tumor cells
LTBP2	1.29 (0.9813-1.695)	0.0681	1	turquoise	Fibroblast
FPR3	0.7559 (0.5595-1.021)	0.0683	3	brown	Myeloid Cells
FSCN2	1.327 (0.9789-1.798)	0.06839	2	blue	Pancreatic acinar cells
MT1H	1.297 (0.9803-1.717)	0.06865
RNGTT	1.276 (0.9815-1.658)	0.06866	3	brown	B cells
CDKN1A	1.34 (0.9778-1.836)	0.06869	1	turquoise	Endethelial cells
LRP1	0.7863 (0.607-1.019)	0.0687	1	turquoise	Fibroblast
CLEC1A	0.7877 (0.6092-1.019)	0.06885	1	turquoise	Endethelial cells
CLIP3	0.748 (0.5471-1.023)	0.06899	1	turquoise	Fibroblast
LMOD1	0.7414 (0.537-1.024)	0.06916	1	turquoise	Fibroblast
TMEM61	1.278 (0.9809-1.665)	0.06916	4	yellow	Pancreatic islet
S100A16	1.27 (0.9812-1.644)	0.06942	5	green	Tumor cells
CCDC102B	1.273 (0.981-1.652)	0.06945	1	turquoise	Fibroblast
CTRL	0.7605 (0.5657-1.022)	0.06962	6	red	Pancreatic acinar cells
PDIA2	0.7334 (0.5243-1.026)	0.07002	6	red	Pancreatic acinar cells
TMEM100	0.758 (0.5617-1.023)	0.07002	1	turquoise	Fibroblast
CRIM1	0.7561 (0.5587-1.023)	0.07023	1	turquoise	Endethelial cells
PAM	0.7345 (0.5259-1.026)	0.07038	1	turquoise	Fibroblast
ANGPTL1	0.7887 (0.6097-1.02)	0.07062	1	turquoise	Fibroblast
KLHDC8B	0.7872 (0.6071-1.021)	0.07106	1	turquoise	Fibroblast
THBS3	1.283 (0.9786-1.681)	0.07138	1	turquoise	Fibroblast
PLBD1	1.319 (0.9761-1.782)	0.07147	2	blue	Tumor cells
SMARCD3	1.282 (0.9781-1.68)	0.07191	1	turquoise	Fibroblast
PTPRM	0.7897 (0.6106-1.021)	0.07195	1	turquoise	Endethelial cells
SPINT2	1.27 (0.9789-1.648)	0.07196	2	blue	Tumor cells
LMCD1	1.269 (0.9789-1.646)	0.07205	1	turquoise	Endethelial cells
OCIAD2	1.266 (0.979-1.638)	0.07212	5	green	Tumor cells
SCCPDH	1.315 (0.9754-1.772)	0.07243	2	blue	Tumor cells
EMILIN2	0.7906 (0.6118-1.022)	0.0725	3	brown	Myeloid Cells
FCGR1A	0.7866 (0.6052-1.023)	0.07292	3	brown	Myeloid Cells
HOOK2	0.7509 (0.5489-1.027)	0.0731	2	blue	Tumor cells
TMEM38B	0.7623 (0.5665-1.026)	0.07315	3	brown	Fibroblast
ETS2	0.7763 (0.5884-1.024)	0.07335	8	pink	Endethelial cells
OLFM2	0.7427 (0.5362-1.029)	0.07346	4	yellow	Pancreatic islet
KLRD1	1.264 (0.9779-1.635)	0.07349	3	brown	Cytotoxic cells
FAM89A	1.309 (0.9746-1.758)	0.07362
PELI1	0.7816 (0.5965-1.024)	0.07385	2	blue	Endethelial cells
CXCL5	0.7396 (0.5311-1.03)	0.07431
TMEM86B	0.7912 (0.6114-1.024)	0.0751
LRRC15	1.281 (0.9752-1.682)	0.07515	1	turquoise	Fibroblast
BCL2L1	1.271 (0.9759-1.655)	0.07528	2	blue	Tumor cells
SP140	0.7478 (0.5427-1.03)	0.07553	3	brown	Cytotoxic cells
RRM2	0.7575 (0.5577-1.029)	0.07555	7	black	B cells
FCGR3A	1.267 (0.976-1.644)	0.07556	3	brown	Myeloid Cells
NAP1L5	0.7381 (0.5281-1.032)	0.07558	4	yellow	Fibroblast
DAPP1	1.352 (0.9694-1.886)	0.0756	2	blue	B cells
PDE2A	0.7689 (0.5753-1.028)	0.07576	1	turquoise	Endethelial cells
PLXDC1	0.7676 (0.5731-1.028)	0.07598	1	turquoise	Fibroblast
PPP1R14A	0.7874 (0.6046-1.025)	0.07604	1	turquoise	Fibroblast
CD4	0.7899 (0.6087-1.025)	0.07605	3	brown	Myeloid Cells
TMEM139	1.276 (0.9747-1.671)	0.07616	2	blue	Tumor cells
CPVL	0.7664 (0.5712-1.028)	0.07619	3	brown	Myeloid Cells
SAP30	0.7664 (0.571-1.029)	0.0763	3	brown	Myeloid Cells
RIC3	0.7895 (0.6077-1.026)	0.07652	4	yellow	B cells
CDK1	1.275 (0.9744-1.668)	0.07658	7	black	B cells
KLF9	0.789 (0.6069-1.026)	0.07663	1	turquoise	Endethelial cells
CERS4	0.7898 (0.6082-1.026)	0.07668	1	turquoise	B cells
CISH	0.7702 (0.5769-1.028)	0.07669	3	brown	Cytotoxic cells
TNFRSF13B	0.7378 (0.5268-1.033)	0.07669	3	brown	B cells
BASP1	1.263 (0.9751-1.637)	0.07686	1	turquoise	B cells
IL17RE	0.7538 (0.5511-1.031)	0.07694	2	blue	Tumor cells
TMTC1	0.7914 (0.6107-1.026)	0.07695	1	turquoise	Endethelial cells
PLD3	0.754 (0.5513-1.031)	0.07707	1	turquoise	Myeloid Cells
FLT4	0.7724 (0.5801-1.028)	0.0771	1	turquoise	Endethelial cells
BLK	0.7917 (0.6111-1.026)	0.07712	3	brown	B cells
ATP1B3	0.7805 (0.593-1.027)	0.07725	7	black	Endethelial cells
OCLN	0.765 (0.5683-1.03)	0.0773	2	blue	Tumor cells
RXRG	0.7759 (0.5855-1.028)	0.07736	4	yellow	Pancreatic islet
CA4	1.262 (0.9746-1.634)	0.07754	6	red	Endethelial cells
EML3	0.7888 (0.6061-1.027)	0.07756	3	brown	Endethelial cells
ALDH3A1	0.7921 (0.6112-1.027)	0.07808	2	blue	Tumor cells
CD1E	0.7762 (0.5855-1.029)	0.07814	3	brown	Myeloid Cells
ENPEP	1.263 (0.9737-1.637)	0.07855	1	turquoise	Fibroblast
CPE	1.291 (0.971-1.716)	0.0788	4	yellow	Fibroblast
COL1A2	1.352 (0.9659-1.891)	0.07883	1	turquoise	Fibroblast
F13A1	1.261 (0.9735-1.634)	0.07896	1	turquoise	Myeloid Cells
FAM49A	0.7824 (0.595-1.029)	0.07898	3	brown	Myeloid Cells
RAB34	0.7468 (0.5391-1.034)	0.07899	1	turquoise	Fibroblast
TNS1	0.7692 (0.5739-1.031)	0.07918	1	turquoise	Fibroblast
COL5A1	1.339 (0.9665-1.855)	0.07924	1	turquoise	Fibroblast
MGAT4B	0.7703 (0.5755-1.031)	0.07925	2	blue	Tumor cells
LY86	0.7858 (0.6-1.029)	0.07982	3	brown	Myeloid Cells
HBA2	0.7904 (0.6075-1.028)	0.0799	3	brown	Endethelial cells
OSR2	0.7439 (0.5341-1.036)	0.08011	1	turquoise	Fibroblast
CRK	0.7516 (0.5458-1.035)	0.08016
STMN2	1.347 (0.9644-1.883)	0.08059	4	yellow	Pancreatic islet
C22orf42	1.257 (0.9725-1.625)	0.08063	4	yellow	Pancreatic islet
FBN1	1.294 (0.9689-1.727)	0.08083	1	turquoise	Fibroblast
RIPK4	1.327 (0.9656-1.823)	0.08117	2	blue	Tumor cells
IL2RA	1.262 (0.9715-1.641)	0.08121	3	brown	Cytotoxic cells
KCNK17	0.7518 (0.5453-1.036)	0.08144	4	yellow	Fibroblast
SPON2	1.315 (0.9664-1.789)	0.08149	1	turquoise	Fibroblast
GINS2	1.262 (0.9713-1.641)	0.08149	7	black	B cells
HOXD8	0.7897 (0.6055-1.03)	0.0815	1	turquoise	Endethelial cells
DUOXA2	1.256 (0.9716-1.623)	0.08188	2	blue	Tumor cells
MARVELD2	1.333 (0.9639-1.845)	0.08226	2	blue	Tumor cells
TFRC	1.255 (0.9713-1.622)	0.08228	7	black	Myeloid Cells
PALM	1.342 (0.9629-1.871)	0.08241	1	turquoise	Fibroblast
NFKBIA	1.313 (0.9656-1.786)	0.08243	3	brown	Endethelial cells
CALD1	0.7715 (0.5756-1.034)	0.08271	1	turquoise	Fibroblast
PTK6	1.256 (0.9706-1.626)	0.08307	2	blue	Tumor cells
CEACAM7	1.306 (0.9656-1.767)	0.08307	2	blue	Tumor cells
EHF	0.796 (0.615-1.03)	0.08314	2	blue	Tumor cells
GFOD2	0.7972 (0.6167-1.031)	0.0836	1	turquoise	Endethelial cells
SDC2	0.7468 (0.5364-1.04)	0.08384	1	turquoise	Fibroblast
NOTCH3	0.7603 (0.5572-1.037)	0.08396	1	turquoise	Fibroblast
TMEM54	0.7951 (0.613-1.031)	0.08399	2	blue	Tumor cells
TACC3	0.7734 (0.5779-1.035)	0.08402	7	black	Cytotoxic cells
TGFBR2	1.258 (0.9695-1.632)	0.08414	1	turquoise	Endethelial cells
GRB2	1.313 (0.964-1.788)	0.08414	3	brown	Myeloid Cells
PRAP1	0.7883 (0.6016-1.033)	0.0844	2	blue	Tumor cells
CBX6	1.324 (0.9626-1.82)	0.08443	1	turquoise	Fibroblast
ASPHD1	1.257 (0.9694-1.629)	0.08444	2	blue	Tumor cells
YES1	1.253 (0.9698-1.619)	0.08449	8	pink	Endethelial cells
EFEMP2	1.311 (0.9637-1.785)	0.08454	1	turquoise	Fibroblast
MERTK	0.7966 (0.6151-1.032)	0.08477	3	brown	Myeloid Cells
PEA15	0.7732 (0.577-1.036)	0.0848	1	turquoise	Endethelial cells
MRPL33	0.7843 (0.595-1.034)	0.08482	1	turquoise	Endethelial cells
BDKRB2	1.27 (0.9676-1.668)	0.08494	1	turquoise	Endethelial cells
AMY2B	1.3 (0.9643-1.754)	0.08508	6	red	Pancreatic acinar cells
BIK	1.256 (0.9688-1.628)	0.08527	2	blue	Tumor cells
RASGRP3	0.7909 (0.6053-1.033)	0.08545	3	brown	Endethelial cells
SEMA3F	1.304 (0.9635-1.764)	0.08566	1	turquoise	Endethelial cells
TCF21	0.7462 (0.5344-1.042)	0.08578	1	turquoise	Fibroblast
COQ2	0.7969 (0.6149-1.033)	0.08622	7	black	Myeloid Cells
APOL4	0.7986 (0.6176-1.033)	0.08624	3	brown	Endethelial cells
GSN	0.7863 (0.5972-1.035)	0.08679	1	turquoise	Endethelial cells
ITGB7	0.7821 (0.5903-1.036)	0.08682	3	brown	Cytotoxic cells
CTSC	0.7621 (0.5583-1.04)	0.08697	3	brown	Myeloid Cells
LIPH	0.7959 (0.6128-1.034)	0.08705	2	blue	Tumor cells
POU2F2	0.7877 (0.5992-1.035)	0.08717	3	brown	B cells
IL6ST	1.289 (0.9635-1.724)	0.08736	1	turquoise	Endethelial cells
TNS4	1.336 (0.958-1.863)	0.08777	5	green	Tumor cells
REG3A	1.288 (0.9632-1.723)	0.08782	6	red	Pancreatic acinar cells
DUSP7	1.336 (0.958-1.862)	0.08783	1	turquoise	Endethelial cells
CD1C	0.7883 (0.5998-1.036)	0.08787	3	brown	Myeloid Cells
BCL11A	1.322 (0.9594-1.821)	0.08794	1	turquoise	B cells
PTGDS	0.7732 (0.5755-1.039)	0.08798	1	turquoise	Fibroblast
PPY	1.282 (0.9637-1.704)	0.08801	4	yellow	Pancreatic islet
PLEKHF1	1.299 (0.9613-1.755)	0.08862	1	turquoise	Cytotoxic cells
INA	0.7538 (0.5445-1.044)	0.08863	4	yellow	Pancreatic islet
AKR1C3	0.7774 (0.5813-1.04)	0.08947	2	blue	Tumor cells
ANTXR1	1.318 (0.9582-1.814)	0.08956	1	turquoise	Fibroblast
C1orf162	0.7738 (0.5755-1.04)	0.08959	3	brown	Myeloid Cells
CELA3B	1.289 (0.9613-1.728)	0.0898	6	red	Pancreatic acinar cells
UGCG	1.262 (0.9643-1.651)	0.09003
FXYD2	1.275 (0.9626-1.689)	0.09024	6	red	Tumor cells
RGL4	0.7916 (0.604-1.038)	0.09047
SERTAD1	0.7786 (0.5827-1.04)	0.09066	2	blue	Endethelial cells
TNFRSF18	1.259 (0.964-1.644)	0.09084	3	brown	Cytotoxic cells
HSBP1L1	0.7935 (0.6066-1.038)	0.09167
CCL20	1.26 (0.9629-1.648)	0.09209
ARL4A	1.246 (0.9645-1.611)	0.0922
RCN3	0.7506 (0.5374-1.048)	0.09246	1	turquoise	Fibroblast
SLC34A2	0.7751 (0.576-1.043)	0.09258
NPTX2	1.299 (0.9576-1.763)	0.09258	4	yellow	Pancreatic islet
CEP68	0.7637 (0.5578-1.046)	0.0926	1	turquoise	Endethelial cells
MSLN	1.288 (0.9589-1.729)	0.09278	2	blue	Tumor cells
NKG7	0.7702 (0.5679-1.045)	0.09314	3	brown	Cytotoxic cells
BAALC	1.307 (0.9561-1.787)	0.09318	2	blue	Endethelial cells
LPXN	0.8019 (0.6195-1.038)	0.09345	3	brown	Cytotoxic cells
MFAP2	1.29 (0.958-1.736)	0.09355	1	turquoise	Fibroblast
S100A6	0.7621 (0.5546-1.047)	0.09376	2	blue	Tumor cells
HIST1H1B	0.7742 (0.5739-1.044)	0.09384	7	black	B cells
VAMP5	1.326 (0.9532-1.843)	0.09387	3	brown	Endethelial cells
CPLX2	1.254 (0.9619-1.635)	0.09435	4	yellow	Pancreatic islet
VIM	1.26 (0.961-1.653)	0.09446	1	turquoise	Fibroblast
CST1	0.7669 (0.5618-1.047)	0.09468
SYDE1	0.8013 (0.6178-1.039)	0.09493	1	turquoise	Fibroblast
F2RL1	1.288 (0.9568-1.734)	0.0951	2	blue	Tumor cells
MMP2	1.285 (0.9572-1.725)	0.0952	1	turquoise	Fibroblast
KCNJ16	1.291 (0.956-1.743)	0.09566	6	red	Tumor cells
CD72	0.8006 (0.6163-1.04)	0.09572	3	brown	B cells
BAG2	0.7998 (0.6148-1.04)	0.09589	1	turquoise	Fibroblast
RPS2	1.303 (0.9542-1.78)	0.09591	8	pink	B cells
CSF2RB	0.799 (0.6133-1.041)	0.09628	3	brown	Endethelial cells
PARM1	0.8012 (0.617-1.04)	0.09641	4	yellow	Fibroblast
ISG20	0.8007 (0.616-1.041)	0.09656	2	blue	B cells
EPAS1	0.782 (0.585-1.045)	0.09669	1	turquoise	Endethelial cells
RGS16	1.272 (0.9573-1.691)	0.09708	1	turquoise	Fibroblast
PRKCH	1.31 (0.952-1.802)	0.09739	1	turquoise	Endethelial cells
C3orf14	0.789 (0.596-1.044)	0.09773	1	turquoise	Pancreatic islet
UBE2E2	1.314 (0.9511-1.815)	0.09776	1	turquoise	Fibroblast
LBH	1.249 (0.96-1.625)	0.09781	1	turquoise	Fibroblast
CENPH	1.289 (0.9541-1.743)	0.09812	7	black	B cells
COL12A1	1.243 (0.9603-1.61)	0.09842	1	turquoise	Fibroblast
KLK11	1.276 (0.9552-1.704)	0.099	2	blue	Tumor cells
TWSG1	1.299 (0.9518-1.774)	0.09912	1	turquoise	Fibroblast
SNX10	1.281 (0.9544-1.718)	0.09917	3	brown	Myeloid Cells
NXN	0.7743 (0.5713-1.05)	0.09928	1	turquoise	Endethelial cells
TAGLN	0.7768 (0.5752-1.049)	0.09931	1	turquoise	Fibroblast
DCN	0.7997 (0.613-1.043)	0.09962	1	turquoise	Fibroblast
GNAI2	1.265 (0.9561-1.675)	0.09972	1	turquoise	Endethelial cells
ARHGDIG	0.7674 (0.5599-1.052)	0.09982
MARCH1	0.7621 (0.5514-1.053)	0.09987	3	brown	Myeloid Cells
MYH9	0.8029 (0.6182-1.043)	0.09988	1	turquoise	Endethelial cells
EPS8L1	1.245 (0.9588-1.616)	0.1001	2	blue	Tumor cells
ASPN	0.7977 (0.6092-1.044)	0.1001	1	turquoise	Fibroblast
PRSS8	1.263 (0.9561-1.669)	0.1002	2	blue	Tumor cells
CLEC4A	0.7467 (0.5271-1.058)	0.1002	3	brown	Myeloid Cells
MT1M	1.243 (0.9591-1.61)	0.1002	3	brown	Fibroblast
PRRT2	0.7837 (0.5857-1.049)	0.1009	8	pink	Fibroblast
THY1	0.7951 (0.6045-1.046)	0.101	1	turquoise	Fibroblast
LAMB1	0.8055 (0.6219-1.043)	0.1012	1	turquoise	Endethelial cells
KDR	0.7862 (0.5895-1.048)	0.1014	1	turquoise	Endethelial cells
SERPINA4	1.256 (0.9561-1.65)	0.1016	2	blue	Tumor cells
CELF4	0.8055 (0.6217-1.044)	0.1017	4	yellow	Pancreatic islet
CD33	0.7949 (0.6037-1.047)	0.102	3	brown	Myeloid Cells
APOBR	0.7991 (0.6106-1.046)	0.1022	3	brown	Myeloid Cells
PLSCR4	0.8075 (0.6248-1.044)	0.1024	1	turquoise	Fibroblast
TMEM121	1.256 (0.9552-1.651)	0.1027	1	turquoise	Endethelial cells
IPO11	0.7682 (0.5595-1.055)	0.1028
FMO1	1.309 (0.9469-1.809)	0.1032	1	turquoise	Fibroblast
EXTL2	0.796 (0.6049-1.047)	0.1033	3	brown	Fibroblast
COL18A1	1.271 (0.9525-1.696)	0.1033	1	turquoise	Fibroblast
DLK1	1.297 (0.9485-1.774)	0.1034	4	yellow	Pancreatic islet
TSHZ2	0.7774 (0.5742-1.053)	0.1034	1	turquoise	Endethelial cells
PCDH17	0.8081 (0.6251-1.045)	0.1038	1	turquoise	Endethelial cells
BMPR2	1.238 (0.9572-1.601)	0.1038	1	turquoise	Endethelial cells
TRIM54	0.7734 (0.5673-1.054)	0.1039
SYTL3	1.282 (0.9501-1.729)	0.1043	3	brown	Cytotoxic cells
LIPA	1.268 (0.9522-1.687)	0.1043	3	brown	Myeloid Cells
SST	1.248 (0.9552-1.632)	0.1044	4	yellow	Pancreatic islet
MMP23B	1.29 (0.9485-1.753)	0.1047
ITM2B	0.788 (0.5908-1.051)	0.1048	1	turquoise	Endethelial cells
BCL2L15	0.7946 (0.6019-1.049)	0.1048	2	blue	Tumor cells
RPH3AL	0.7691 (0.5599-1.056)	0.1051	4	yellow	Pancreatic islet
TMEM173	0.8021 (0.6143-1.047)	0.1053	1	turquoise	Endethelial cells
LEPROTL1	0.7779 (0.5737-1.055)	0.1059	3	brown	Cytotoxic cells
HIP1	0.7885 (0.5911-1.052)	0.106	1	turquoise	Endethelial cells
SGCA	0.7979 (0.6067-1.049)	0.1061	1	turquoise	Fibroblast
DRAM2	0.8093 (0.626-1.046)	0.1065
APBB1	0.8025 (0.6144-1.048)	0.1066	1	turquoise	Pancreatic islet
KIAA1522	0.8081 (0.6239-1.047)	0.1066	2	blue	Tumor cells
EFEMP1	1.249 (0.9533-1.637)	0.1066	1	turquoise	Fibroblast
NCF2	1.236 (0.9554-1.599)	0.1068	3	brown	Myeloid Cells
TBX3	0.8093 (0.6256-1.047)	0.1073	1	turquoise	Fibroblast
HIPK3	0.7925 (0.5971-1.052)	0.1073	1	turquoise	Endethelial cells
LSR	1.235 (0.9552-1.597)	0.1074	2	blue	Tumor cells
CYTH3	1.254 (0.952-1.652)	0.1074	1	turquoise	Fibroblast
RAP1GAP2	0.7789 (0.5745-1.056)	0.1076	2	blue	Pancreatic islet
RAPGEF2	0.808 (0.6232-1.048)	0.1076	1	turquoise	Endethelial cells
MYADM	1.237 (0.9546-1.603)	0.1077	1	turquoise	Fibroblast
BATF	1.251 (0.9522-1.643)	0.1078	2	blue	Cytotoxic cells
EDNRA	1.256 (0.9513-1.657)	0.108	1	turquoise	Fibroblast
KCNMB2	0.7699 (0.5597-1.059)	0.1081	4	yellow	Pancreatic islet
CD82	1.297 (0.9444-1.78)	0.1082	2	blue	Tumor cells
ROBO4	0.7777 (0.5722-1.057)	0.1084	1	turquoise	Endethelial cells
SUSD3	0.8057 (0.6189-1.049)	0.1084	3	brown	Cytotoxic cells
BTG1	1.233 (0.9545-1.594)	0.1088	1	turquoise	Cytotoxic cells
MTHFS	0.7843 (0.5828-1.055)	0.1088
PARVB	1.245 (0.9524-1.627)	0.1089	3	brown	Endethelial cells
GNG2	0.7971 (0.6039-1.052)	0.1093	1	turquoise	Cytotoxic cells
RBP4	0.7759 (0.5688-1.059)	0.1094	4	yellow	Pancreatic islet
IFI6	0.7976 (0.6047-1.052)	0.1094
RAPGEF4	0.7973 (0.6038-1.053)	0.11	1	turquoise	Endethelial cells
TLCD1	0.8083 (0.6225-1.05)	0.1102	2	blue	Tumor cells
ICAM1	1.247 (0.9511-1.634)	0.1102	3	brown	Endethelial cells
LGALS3	1.245 (0.951-1.631)	0.1107	2	blue	Tumor cells
HPN	0.7995 (0.6073-1.053)	0.1109
MAPK11	1.232 (0.9531-1.592)	0.1112	1	turquoise	Endethelial cells
TUFT1	0.8058 (0.6177-1.051)	0.1112	2	blue	Tumor cells
S100A14	1.24 (0.9513-1.617)	0.1116	2	blue	Tumor cells
TREM2	0.8019 (0.6109-1.053)	0.1117	3	brown	Myeloid Cells
ADAM8	1.233 (0.9526-1.595)	0.1118	2	blue	Myeloid Cells
SAMD11	0.7822 (0.5778-1.059)	0.1118	4	yellow	Pancreatic islet
CEACAM6	1.276 (0.9445-1.723)	0.1124	2	blue	Tumor cells
NID2	0.7964 (0.6012-1.055)	0.1126	1	turquoise	Fibroblast
ACP5	0.8125 (0.6287-1.05)	0.1127	3	brown	Myeloid Cells
XAF1	1.296 (0.9405-1.787)	0.1129
RARRES2	0.8089 (0.6223-1.052)	0.1131	1	turquoise	Fibroblast
SLC22A17	1.314 (0.9373-1.841)	0.1131	4	yellow	Fibroblast
RASA4	1.263 (0.946-1.687)	0.1133	8	pink	Endethelial cells
TYROBP	0.8105 (0.6248-1.051)	0.1134	3	brown	Myeloid Cells
CDK5R2	1.23 (0.9519-1.59)	0.1134	4	yellow	Pancreatic islet
COMP	1.234 (0.9511-1.601)	0.1135	1	turquoise	Fibroblast
SLC44A2	0.7818 (0.5763-1.061)	0.1136	2	blue	Endethelial cells
SH2D4A	0.7948 (0.5979-1.056)	0.1137	2	blue	Tumor cells
TFF2	0.8127 (0.6285-1.051)	0.1139	2	blue	Tumor cells
GSTM5	0.7658 (0.55-1.066)	0.1141	1	turquoise	Fibroblast
ABHD2	0.8127 (0.6282-1.051)	0.1143	2	blue	Tumor cells
KCNE1	1.247 (0.9481-1.641)	0.1144
SEMA6B	1.235 (0.9499-1.605)	0.115	1	turquoise	Endethelial cells
MAP3K6	1.262 (0.9448-1.686)	0.1151
FCER1A	0.7792 (0.5712-1.063)	0.1152	3	brown	Myeloid Cells
NDST1	1.254 (0.9461-1.663)	0.1152	1	turquoise	Endethelial cells
COL9A3	0.7792 (0.5712-1.063)	0.1153
PTMS	1.228 (0.9504-1.588)	0.116	1	turquoise	Fibroblast
ANXA6	0.8005 (0.6064-1.057)	0.1164	1	turquoise	Fibroblast
DACT1	0.7755 (0.5646-1.065)	0.1164	1	turquoise	Fibroblast
RNASE2	0.7971 (0.6004-1.058)	0.1167	3	brown	Myeloid Cells
EBF2	0.8131 (0.6279-1.053)	0.1168	1	turquoise	Fibroblast
GPR18	0.814 (0.6292-1.053)	0.1171
NUSAP1	0.7687 (0.5531-1.068)	0.1171	7	black	B cells
AKR1B1	0.7796 (0.5708-1.065)	0.1175	3	brown	Myeloid Cells
SORD	0.8135 (0.6281-1.054)	0.1178	2	blue	Tumor cells
CNIH2	1.255 (0.943-1.67)	0.1195	4	yellow	Pancreatic islet
CLDN3	1.301 (0.9341-1.813)	0.1195
PLTP	1.302 (0.9339-1.816)	0.1195	3	brown	Fibroblast
LRRC25	0.8144 (0.629-1.055)	0.1196	3	brown	Myeloid Cells
LSP1	0.7926 (0.5915-1.062)	0.1198	3	brown	Myeloid Cells
TSPAN9	1.235 (0.9465-1.61)	0.1201	1	turquoise	Endethelial cells
MXRA8	1.248 (0.9437-1.65)	0.1203	1	turquoise	Fibroblast
TSPAN15	1.266 (0.94-1.705)	0.1205	2	blue	Tumor cells
ELMO3	0.8051 (0.6124-1.059)	0.1206	2	blue	Tumor cells
DGKA	1.226 (0.9476-1.586)	0.121	2	blue	Cytotoxic cells
FGD2	0.8114 (0.6227-1.057)	0.1215	3	brown	Myeloid Cells
FA2H	1.271 (0.9381-1.723)	0.1217	2	blue	Tumor cells
COL15A1	0.8162 (0.6311-1.056)	0.1217	1	turquoise	Endethelial cells
NPC2	1.261 (0.94-1.692)	0.1217	3	brown	Myeloid Cells
SLC37A4	0.8121 (0.6237-1.057)	0.1222	2	blue	Tumor cells
ASF1B	1.231 (0.9454-1.603)	0.1228	7	black	B cells
MRGPRF	1.287 (0.9338-1.775)	0.1231	1	turquoise	Fibroblast
ELF3	0.7777 (0.5647-1.071)	0.1235	2	blue	Tumor cells
AURKB	1.273 (0.9363-1.729)	0.1237	7	black	B cells
PNLIPRP1	1.287 (0.9334-1.775)	0.1237	6	red	Pancreatic acinar cells
ADAMTS12	1.297 (0.9312-1.807)	0.124	1	turquoise	Fibroblast
SH2B2	1.228 (0.945-1.596)	0.1243	3	brown	Endethelial cells
RAB17	0.8167 (0.6308-1.057)	0.1245	2	blue	Tumor cells
THSD7A	1.228 (0.9447-1.595)	0.1249	1	turquoise	Endethelial cells
AIF1L	0.8105 (0.6197-1.06)	0.125
DUSP23	0.7829 (0.5727-1.07)	0.125	8	pink	Endethelial cells
ALOX5AP	1.26 (0.9375-1.692)	0.1256	3	brown	Myeloid Cells
CENPM	0.8026 (0.6058-1.064)	0.1258	7	black	Cytotoxic cells
KLF5	0.8148 (0.6268-1.059)	0.126	2	blue	Tumor cells
GLT8D2	1.277 (0.9334-1.748)	0.1261	1	turquoise	Fibroblast
CUZD1	1.264 (0.9361-1.707)	0.1263	6	red	Pancreatic acinar cells
CMTM8	0.7969 (0.5954-1.067)	0.1269	2	blue	Pancreatic islet
KPNA2	0.7878 (0.5799-1.07)	0.127	7	black	B cells
ITGA1	0.8161 (0.6284-1.06)	0.1275	1	turquoise	Endethelial cells
LTBP1	0.7746 (0.5575-1.076)	0.1277	1	turquoise	Fibroblast
COL6A2	1.22 (0.9442-1.577)	0.1282	1	turquoise	Fibroblast
TGFB1I1	1.29 (0.9291-1.791)	0.1284	1	turquoise	Fibroblast
PRSS1	1.278 (0.9315-1.754)	0.1284	6	red	Pancreatic acinar cells
ACTG2	0.792 (0.5863-1.07)	0.1286	1	turquoise	Fibroblast
APOC2	1.243 (0.939-1.644)	0.1286	3	brown	Myeloid Cells
SRP14	1.277 (0.9316-1.75)	0.1287	8	pink	Endethelial cells
CD163	1.259 (0.935-1.695)	0.1293	3	brown	Myeloid Cells
ADAMTS6	0.8189 (0.6326-1.06)	0.1293	1	turquoise	Endethelial cells
ITGAX	0.8156 (0.6264-1.062)	0.1303	3	brown	Myeloid Cells
EMP2	1.225 (0.9417-1.594)	0.1304	2	blue	Endethelial cells
RGS2	0.8195 (0.633-1.061)	0.1306	1	turquoise	Myeloid Cells
ARHGAP18	0.7998 (0.5985-1.069)	0.1311	8	pink	Myeloid Cells
CELA2A	1.222 (0.942-1.584)	0.1313	6	red	Pancreatic acinar cells
ZNF581	1.256 (0.934-1.69)	0.1314	8	pink	B cells
SUPT3H	1.232 (0.9396-1.614)	0.1314
CYBA	1.225 (0.9408-1.596)	0.1317	2	blue	Myeloid Cells
BIN1	0.8129 (0.6209-1.064)	0.1319	2	blue	Cytotoxic cells
BMP5	1.282 (0.9278-1.77)	0.1322	4	yellow	Pancreatic islet
TDO2	1.217 (0.9423-1.573)	0.1323	3	brown	Fibroblast
GIPC3	0.7756 (0.5569-1.08)	0.1326	1	turquoise	Endethelial cells
FCN3	0.7947 (0.5889-1.072)	0.1327	3	brown	Endethelial cells
SLC26A2	1.217 (0.9417-1.574)	0.1333	1	turquoise	Endethelial cells
SYT5	1.22 (0.941-1.582)	0.1333	4	yellow	Pancreatic islet
SLC29A4	1.222 (0.9405-1.587)	0.1335	4	yellow	Pancreatic islet
CDKN3	1.28 (0.9273-1.766)	0.1335	7	black	B cells
TFPI	1.221 (0.9406-1.585)	0.1337
FBLN1	0.8211 (0.6345-1.063)	0.134	1	turquoise	Fibroblast
SIGLEC9	0.8184 (0.6295-1.064)	0.1343	3	brown	Myeloid Cells
ASPDH	0.802 (0.6008-1.071)	0.1343
MATN3	1.282 (0.9261-1.773)	0.1345	1	turquoise	Fibroblast
TLR2	0.8027 (0.6018-1.071)	0.1347	3	brown	Myeloid Cells
MS4A4A	1.243 (0.9343-1.654)	0.1353	3	brown	Myeloid Cells
FBLN2	1.218 (0.94-1.577)	0.1358	1	turquoise	Fibroblast
HIST1H2AC	0.811 (0.6159-1.068)	0.1358	7	black	Tumor cells
MT1G	0.7961 (0.59-1.074)	0.1358
BST1	0.8156 (0.6239-1.066)	0.136	3	brown	Myeloid Cells
PRRX1	1.281 (0.9249-1.774)	0.1362	1	turquoise	Fibroblast
CD28	0.8171 (0.6263-1.066)	0.1365	3	brown	Cytotoxic cells
STXBP2	0.7958 (0.589-1.075)	0.1367	2	blue	Myeloid Cells
SNCB	0.8155 (0.6234-1.067)	0.1368	4	yellow	Pancreatic islet
GNG7	0.8056 (0.6058-1.071)	0.1371	4	yellow	B cells
DUOX2	1.217 (0.9393-1.578)	0.1371	2	blue	Tumor cells
GLIPR1	1.256 (0.9299-1.697)	0.1371	3	brown	Myeloid Cells
STOM	0.8155 (0.6232-1.067)	0.1372	1	turquoise	Endethelial cells
SYNGR4	0.8024 (0.6002-1.073)	0.1372	4	yellow	Pancreatic islet
OTOA	0.8175 (0.6268-1.066)	0.1373	8	pink	Myeloid Cells
APLP1	1.289 (0.9221-1.801)	0.1375	4	yellow	Pancreatic islet
EDIL3	1.256 (0.9295-1.698)	0.1377	1	turquoise	Fibroblast
APOBEC3G	1.283 (0.9232-1.782)	0.1378	3	brown	Cytotoxic cells
FAM43A	0.7998 (0.5954-1.074)	0.138
GNG11	0.8191 (0.6292-1.066)	0.1383	1	turquoise	Endethelial cells
SNTB2	0.805 (0.6042-1.073)	0.1384	1	turquoise	Endethelial cells
NQO1	0.7978 (0.5917-1.076)	0.1384	2	blue	Tumor cells
ADAM28	0.8105 (0.6138-1.07)	0.1384	2	blue	B cells
CCDC8	1.248 (0.931-1.672)	0.1385	1	turquoise	Fibroblast
KLF4	0.8235 (0.6368-1.065)	0.1385	2	blue	Endethelial cells
FERMT2	1.282 (0.9228-1.781)	0.1387	1	turquoise	Fibroblast
TMEM53	0.7968 (0.5898-1.076)	0.1387	2	blue	Pancreatic islet
DLL4	0.8185 (0.6278-1.067)	0.1388	1	turquoise	Endethelial cells
SLC14A1	0.8172 (0.6255-1.068)	0.1389
SNX3	1.269 (0.9253-1.739)	0.1395	3	brown	Endethelial cells
NOVA2	0.8035 (0.601-1.074)	0.1399	1	turquoise	Endethelial cells
FPR1	1.239 (0.9322-1.646)	0.14	3	brown	Myeloid Cells
MED29	0.7876 (0.5733-1.082)	0.1405
PDGFA	0.814 (0.6189-1.07)	0.1407	1	turquoise	Fibroblast
SHC1	0.8161 (0.6226-1.07)	0.141	1	turquoise	Endethelial cells
TXK	0.8214 (0.632-1.067)	0.1411	3	brown	Cytotoxic cells
HIST1H2BD	0.8218 (0.6324-1.068)	0.1421	7	black	Tumor cells
IGSF6	0.7871 (0.5714-1.084)	0.143	3	brown	Myeloid Cells
PROCR	1.213 (0.9366-1.572)	0.1432	1	turquoise	Fibroblast
SERPING1	0.8069 (0.6053-1.076)	0.1433	1	turquoise	Fibroblast
ADIPOR2	1.23 (0.9321-1.623)	0.1435	7	black	Endethelial cells
DERL3	0.799 (0.5915-1.079)	0.1436	1	turquoise	B cells
LTBP4	0.815 (0.6195-1.072)	0.1437	1	turquoise	Fibroblast
STX11	1.229 (0.9316-1.623)	0.1445	3	brown	Myeloid Cells
SRCAP	0.8113 (0.6126-1.074)	0.1446
FEN1	1.214 (0.9353-1.576)	0.1449	7	black	B cells
HSPA2	0.8091 (0.6083-1.076)	0.1455	1	turquoise	Fibroblast
EVI2A	1.224 (0.9323-1.607)	0.1455	3	brown	Myeloid Cells
ADA	1.21 (0.9361-1.563)	0.1457	1	turquoise	Cytotoxic cells
LEFTY1	1.222 (0.9327-1.601)	0.1457
TM7SF2	0.815 (0.6187-1.074)	0.1458	2	blue	Tumor cells
GPR146	0.7966 (0.5862-1.082)	0.1461
ANXA9	0.8096 (0.6086-1.077)	0.1467
THBS2	1.221 (0.9325-1.598)	0.1467	1	turquoise	Fibroblast
ATP1A1	0.808 (0.6056-1.078)	0.1471	2	blue	Tumor cells
CX3CL1	1.244 (0.9259-1.672)	0.1471	1	turquoise	Endethelial cells
CNKSR1	0.7975 (0.5871-1.083)	0.1474	2	blue	Tumor cells
CHSY1	0.8204 (0.6276-1.072)	0.1475	1	turquoise	Endethelial cells
RGS19	1.209 (0.9349-1.562)	0.1481	3	brown	Myeloid Cells
DNAJB4	1.262 (0.9206-1.729)	0.1483	1	turquoise	Fibroblast
LGI4	0.8144 (0.6165-1.076)	0.1484	1	turquoise	Fibroblast
CLINT1	0.8257 (0.6367-1.071)	0.1489	2	blue	Tumor cells
DPEP1	0.8216 (0.6291-1.073)	0.149	1	turquoise	Fibroblast
SFRP5	1.25 (0.9224-1.694)	0.15	6	red	Tumor cells
PFN1	0.7805 (0.557-1.094)	0.1501	8	pink	Cytotoxic cells
LEPR	1.269 (0.9175-1.754)	0.1501	1	turquoise	Endethelial cells
RHOG	0.8075 (0.6036-1.08)	0.1501	8	pink	Myeloid Cells
BAMBI	1.228 (0.9284-1.623)	0.1502	1	turquoise	Tumor cells
AEBP1	1.22 (0.9302-1.599)	0.1509	1	turquoise	Fibroblast
PLA2G7	0.8244 (0.6333-1.073)	0.1512	3	brown	Myeloid Cells
DOCK6	0.8177 (0.6211-1.076)	0.1513	2	blue	Endethelial cells
SNX22	0.8002 (0.5901-1.085)	0.1515	1	turquoise	B cells
COX4I2	0.8047 (0.598-1.083)	0.1516	1	turquoise	Fibroblast
G6PC2	0.8108 (0.6087-1.08)	0.1518	4	yellow	Pancreatic islet
SRD5A3	1.208 (0.933-1.563)	0.1519	2	blue	Tumor cells
GOLT1A	0.8292 (0.6417-1.071)	0.152	2	blue	Tumor cells
LDHB	1.218 (0.9296-1.597)	0.1525	3	brown	Cytotoxic cells
COL16A1	0.8115 (0.6095-1.08)	0.1525	1	turquoise	Fibroblast
TTR	0.8199 (0.6246-1.076)	0.1526	4	yellow	Pancreatic islet
HOXB5	0.7997 (0.5887-1.086)	0.1528	2	blue	Fibroblast
ROBO1	0.7887 (0.5694-1.093)	0.1535	1	turquoise	Endethelial cells
SOD3	0.8204 (0.6249-1.077)	0.1538	1	turquoise	Fibroblast
SCPEP1	0.8277 (0.6382-1.074)	0.1543	3	brown	Fibroblast
TNNC2	1.205 (0.9313-1.558)	0.1563
KCNK1	0.8129 (0.6104-1.083)	0.1566	2	blue	Tumor cells
APOBEC3B	0.8227 (0.6279-1.078)	0.1568	7	black	Pancreatic acinar cells
TPD52L1	1.276 (0.9105-1.787)	0.157
ORAI2	1.234 (0.9222-1.651)	0.1571	3	brown	B cells
IER2	0.8241 (0.6302-1.078)	0.1573	2	blue	Endethelial cells
PMP22	0.8221 (0.6264-1.079)	0.1576	1	turquoise	Fibroblast
PDLIM2	0.801 (0.5886-1.09)	0.1582	1	turquoise	Fibroblast
TCF7	0.8302 (0.6408-1.076)	0.1589
MMP19	1.205 (0.9294-1.564)	0.1591	1	turquoise	Fibroblast
IL32	1.212 (0.9271-1.584)	0.1598	2	blue	Cytotoxic cells
KCNN4	1.246 (0.9162-1.693)	0.1611	5	green	Tumor cells
HAPLN3	1.261 (0.9117-1.744)	0.1612	1	turquoise	Endethelial cells
CDH6	1.222 (0.9231-1.618)	0.1612	1	turquoise	Fibroblast
ATP6V1B2	0.7927 (0.5726-1.097)	0.1615	3	brown	Myeloid Cells
RBPJL	1.229 (0.9205-1.642)	0.1618	6	red	Pancreatic acinar cells
ZNF521	0.8313 (0.6416-1.077)	0.1619	1	turquoise	Endethelial cells
GCNT3	0.8195 (0.62-1.083)	0.1619	2	blue	Tumor cells
CEACAM1	0.8284 (0.6363-1.079)	0.162	2	blue	Tumor cells
TYMS	0.7932 (0.5731-1.098)	0.1624	7	black	Cytotoxic cells
[truncated: 464 more rows]
