# Supplementary material for: Gene Coexpression Network Characterizing Microenvironmental Heterogeneity and Intercellular Communication in Pancreatic Ductal Adenocarcinoma: Implications of Prognostic Significance and Therapeutic Target
Source: Front Oncol. 2022 Jun 1;12:840474. doi: 10.3389/fonc.2022.840474 (PMC9198606; doi:10.3389/fonc.2022.840474)
Supplement: Supplementary file 6 [file Table_5.xls]

factor	HR(CI)	p.value	q.value
MEgreen	1.876 (1.443-2.439)	2.63E-06	2.36E-05
MEblue	0.6339 (0.4752-0.8454)	0.00192	0.00864
MEbrown	0.698 (0.5191-0.9385)	0.01732	0.05196
MEpink	0.7391 (0.5322-1.026)	0.07108	0.15993
MEblack	1.24 (0.9544-1.611)	0.1073	0.19314
MEturquoise	0.8372 (0.646-1.085)	0.1788	0.251614286
MEgrey	0.8129 (0.594-1.112)	0.1957	0.251614286
MEyellow	0.8242 (0.6014-1.129)	0.229	0.257625
MEred	1.192 (0.8675-1.637)	0.279	0.279
