# Supplementary material for: Gene Coexpression Network Characterizing Microenvironmental Heterogeneity and Intercellular Communication in Pancreatic Ductal Adenocarcinoma: Implications of Prognostic Significance and Therapeutic Target
Source: Front Oncol. 2022 Jun 1;12:840474. doi: 10.3389/fonc.2022.840474 (PMC9198606; doi:10.3389/fonc.2022.840474)
Supplement: Supplementary file 7 [file Table_6.xls]

gene_symbol	MMembership	module_color	kTotal	kWithin(Connectivity)	HR(CI)	p.value	q.value	cluster	survival_associated	Is_hub	Is_MEMG	|MMembership|
PLAC9	0.32218054	blue	0.85884884	0.015261908	0.699 (0.5408-0.9034)	0.006222	0.023953507	Fibroblast	good	NO	MEMGs	0.32218054
FST	-0.396181915	blue	1.909071413	0.040962092	1.389 (1.066-1.808)	0.01485	0.041736854	Fibroblast	poor	NO	MEMGs	0.396181915
TPPP3	0.378929837	blue	1.61687348	0.026694827	0.6672 (0.5156-0.8633)	0.002087	0.012460917	Fibroblast	good	NO	MEMGs	0.378929837
TMEM45A	-0.317400149	blue	0.826563497	0.012485967	1.617 (1.225-2.133)	6.81E-04	0.006468223	Fibroblast	poor	NO	MEMGs	0.317400149
KDELR3	0.325643361	blue	1.253986079	0.025231438	0.7403 (0.5434-1.008)	0.05656	0.095703773	Fibroblast		NO	MEMGs	0.325643361
TPM1	0.451430435	blue	2.710538095	0.046504172	0.6767 (0.519-0.8823)	0.003918	0.018729825	Fibroblast	good	NO	MEMGs	0.451430435
MLLT11	-0.434333213	blue	2.589683812	0.046518929	1.35 (1.042-1.748)	0.0231	0.053958779	Fibroblast	poor	NO	MEMGs	0.434333213
FBLIM1	0.487262823	blue	1.928956123	0.060241161	0.5676 (0.42-0.767)	2.28E-04	0.003596191	Fibroblast	good	NO	MEMGs	0.487262823
TMEM98	0.494470655	blue	4.133554243	0.098515657	0.5847 (0.4474-0.7641)	8.49E-05	0.002120018	Fibroblast	good	NO	MEMGs	0.494470655
EPHX1	0.344078433	blue	2.090912656	0.028330108	0.8568 (0.6602-1.112)	0.2453	0.26903871	Fibroblast		NO	MEMGs	0.344078433
NDRG2	0.530515645	blue	4.784800487	0.120019673	0.6304 (0.4871-0.8158)	4.54E-04	0.0051408	Fibroblast	good	NO	MEMGs	0.530515645
JUNB	0.404594322	blue	3.810994883	0.06563637	1.338 (1.034-1.733)	0.02701	0.05943261	Fibroblast	poor	NO	MEMGs	0.404594322
A1BG	-0.349238021	blue	1.237865028	0.02321704	0.8115 (0.5852-1.125)	0.2107	0.240575373	Fibroblast		NO	MEMGs	0.349238021
KLHL23	0.492538989	blue	2.745437874	0.087014341	0.6443 (0.496-0.8369)	9.86E-04	0.00780991	Fibroblast	good	NO	MEMGs	0.492538989
HOXB5	0.357605917	blue	1.381999688	0.02533314	0.7997 (0.5887-1.086)	0.1528	0.189298785	Fibroblast		NO	MEMGs	0.357605917
TINAGL1	0.576269518	blue	7.427911014	0.189578534	1.456 (1.089-1.947)	0.01125	0.035535484	Fibroblast	poor	NO	MEMGs	0.576269518
CRIP1	0.37280211	blue	1.52795601	0.033266236	1.293 (0.9998-1.672)	0.05019	0.088138537	Fibroblast		NO	MEMGs	0.37280211
CTSS	0.532110406	blue	6.779951945	0.140981921	0.5563 (0.4294-0.7206)	8.95E-06	6.00E-04	Myeloid Cells	good	NO	MEMGs	0.532110406
FBP1	0.739387537	blue	13.0905399	0.4103015	0.6107 (0.4721-0.7901)	1.74E-04	0.0031428	Myeloid Cells	good	NO	MEMGs	0.739387537
SLC7A7	0.438647551	blue	2.557369723	0.049637312	1.188 (0.9056-1.558)	0.2137	0.24309368	Myeloid Cells		NO	MEMGs	0.438647551
CXCL16	0.601786275	blue	6.720755987	0.189273722	0.6221 (0.4703-0.8229)	8.84E-04	0.00721344	Myeloid Cells	good	NO	MEMGs	0.601786275
LYZ	0.654777748	blue	10.62954439	0.333902431	0.5561 (0.4262-0.7257)	1.55E-05	8.06E-04	Myeloid Cells	good	NO	MEMGs	0.654777748
STXBP2	0.648790063	blue	9.262904163	0.261058068	0.7958 (0.589-1.075)	0.1367	0.175757143	Myeloid Cells		NO	MEMGs	0.648790063
CEBPA	0.376366302	blue	1.430065381	0.039862201	0.6326 (0.4861-0.8234)	6.62E-04	0.00635808	Myeloid Cells	good	NO	MEMGs	0.376366302
RNASET2	0.530741012	blue	3.467693362	0.102316819	1.392 (1.053-1.84)	0.02019	0.050485312	Myeloid Cells	poor	NO	MEMGs	0.530741012
CYBA	0.39915095	blue	2.149943965	0.032007601	1.225 (0.9408-1.596)	0.1317	0.171399043	Myeloid Cells		NO	MEMGs	0.39915095
ALOX5	0.427047165	blue	2.866038873	0.048815582	1.294 (0.9881-1.695)	0.06104	0.100876761	Myeloid Cells		NO	MEMGs	0.427047165
FCGRT	0.463799088	blue	4.030958233	0.066595558	0.6058 (0.454-0.8084)	6.60E-04	0.00635808	Myeloid Cells	good	NO	MEMGs	0.463799088
SYK	0.534372271	blue	4.380964907	0.115561816	0.6551 (0.4956-0.8659)	0.002961	0.015642931	Myeloid Cells	good	NO	MEMGs	0.534372271
LGALS9	0.656039153	blue	9.530342895	0.24194793	0.6115 (0.4651-0.8041)	4.30E-04	0.004948868	Myeloid Cells	good	NO	MEMGs	0.656039153
LYN	0.435114989	blue	2.881700538	0.053591792	0.7482 (0.5743-0.9748)	0.03161	0.065245599	Myeloid Cells	good	NO	MEMGs	0.435114989
EREG	-0.247151195	blue	0.751636421	0.012685042	1.85 (1.397-2.45)	1.74E-05	8.71E-04	Myeloid Cells	poor	NO	MEMGs	0.247151195
YWHAH	0.452832778	blue	4.154320826	0.068477988	0.7739 (0.5981-1.002)	0.05136	0.089487032	Myeloid Cells		NO	MEMGs	0.452832778
RAB20	0.51456181	blue	3.341509223	0.092893401	0.7072 (0.5271-0.9489)	0.0209	0.051420302	Myeloid Cells	good	NO	MEMGs	0.51456181
CCRL2	0.463766771	blue	2.623474976	0.065117203	0.6919 (0.5302-0.9029)	0.006688	0.025110773	Myeloid Cells	good	NO	MEMGs	0.463766771
ADAM8	0.391354635	blue	1.956884616	0.042055328	1.233 (0.9526-1.595)	0.1118	0.152048	Myeloid Cells		NO	MEMGs	0.391354635
LGMN	0.552510047	blue	7.454503887	0.129678905	0.7057 (0.5299-0.9398)	0.01707	0.045421043	Myeloid Cells	good	NO	MEMGs	0.552510047
CXCL3	0.439151941	blue	2.307478169	0.061975705	0.4267 (0.2944-0.6183)	6.81E-06	5.70E-04	Myeloid Cells	good	NO	MEMGs	0.439151941
SLC9A3R2	0.46046566	blue	3.58264272	0.073729159	1.379 (1.012-1.88)	0.04173	0.077585057	Endethelial cells	poor	NO	MEMGs	0.46046566
BTNL9	0.359999602	blue	1.263432825	0.031395663	0.6742 (0.5113-0.8891)	0.00523	0.022036213	Endethelial cells	good	NO	MEMGs	0.359999602
INSR	0.536207263	blue	6.149162556	0.129415884	0.6729 (0.5056-0.8955)	0.006585	0.024800123	Endethelial cells	good	NO	MEMGs	0.536207263
NPDC1	0.606466709	blue	6.395560063	0.192718052	0.7035 (0.5234-0.9457)	0.01982	0.049763446	Endethelial cells	good	NO	MEMGs	0.606466709
MTUS1	0.532126619	blue	3.596101182	0.104414201	0.8418 (0.6469-1.095)	0.1999	0.230610368	Endethelial cells		NO	MEMGs	0.532126619
NOSTRIN	0.604791575	blue	7.647946212	0.22493141	0.5068 (0.3814-0.6735)	2.82E-06	3.83E-04	Endethelial cells	good	NO	MEMGs	0.604791575
ADAM15	0.540685835	blue	4.089916972	0.111800637	0.6129 (0.4411-0.8518)	0.00355	0.017485714	Endethelial cells	good	NO	MEMGs	0.540685835
PNP	0.576783134	blue	5.46394729	0.15489205	0.8314 (0.6143-1.125)	0.2317	0.25757314	Endethelial cells		NO	MEMGs	0.576783134
ID1	0.355787296	blue	2.213031581	0.045154044	1.377 (1.058-1.793)	0.0175	0.046263499	Endethelial cells	poor	NO	MEMGs	0.355787296
KLF2	0.635046562	blue	7.761160923	0.22533374	0.695 (0.5002-0.9657)	0.03015	0.063517384	Endethelial cells	good	NO	MEMGs	0.635046562
RND1	0.287679578	blue	0.485449999	0.011911026	1.435 (1.057-1.947)	0.02054	0.050944195	Endethelial cells	poor	NO	MEMGs	0.287679578
FGD5	0.425820281	blue	1.978952926	0.047260997	0.89 (0.6878-1.152)	0.3756	0.380417377	Endethelial cells		NO	MEMGs	0.425820281
PDLIM1	0.457773642	blue	4.618257229	0.060766515	0.8317 (0.608-1.138)	0.2492	0.272097056	Endethelial cells		NO	MEMGs	0.457773642
RAPGEF3	0.306393045	blue	0.93330337	0.022329657	0.8397 (0.6395-1.103)	0.2085	0.238397011	Endethelial cells		NO	MEMGs	0.306393045
HBEGF	0.307313532	blue	0.756362043	0.013206956	1.233 (0.9029-1.684)	0.1876	0.220684671	Endethelial cells		NO	MEMGs	0.307313532
HES1	0.550996432	blue	3.575691982	0.099063169	0.6884 (0.5328-0.8894)	0.004285	0.019584	Endethelial cells	good	NO	MEMGs	0.550996432
PKP4	0.569244962	blue	4.328039896	0.124020902	0.5312 (0.3767-0.7492)	3.10E-04	0.004288841	Endethelial cells	good	NO	MEMGs	0.569244962
GNA14	0.271280591	blue	0.778062067	0.014631469	0.7541 (0.5607-1.014)	0.06201	0.101759357	Endethelial cells		NO	MEMGs	0.271280591
C1orf115	0.522726737	blue	3.639124059	0.110355798	0.7603 (0.5848-0.9883)	0.0406	0.076511778	Endethelial cells	good	NO	MEMGs	0.522726737
EPHB4	0.51736246	blue	4.301689179	0.101126048	0.7021 (0.5093-0.9677)	0.03074	0.064317538	Endethelial cells	good	NO	MEMGs	0.51736246
NDRG1	0.220384371	blue	1.054248761	0.014504929	1.733 (1.333-2.254)	3.99E-05	0.00142664	Endethelial cells	poor	NO	MEMGs	0.220384371
DOCK6	0.455713543	blue	5.889918825	0.141072429	0.8177 (0.6211-1.076)	0.1513	0.188298119	Endethelial cells		NO	MEMGs	0.455713543
ASRGL1	0.435136724	blue	3.835445153	0.086337855	0.5514 (0.4249-0.7157)	7.68E-06	5.75E-04	Endethelial cells	good	NO	MEMGs	0.435136724
TSPAN13	0.570875258	blue	5.764173816	0.168428317	0.7208 (0.5279-0.9841)	0.03931	0.075239156	Endethelial cells	good	NO	MEMGs	0.570875258
MECOM	0.626795049	blue	7.760707561	0.249912454	0.5466 (0.3928-0.7607)	3.41E-04	0.004490632	Endethelial cells	good	NO	MEMGs	0.626795049
CTTNBP2NL	0.500834032	blue	4.096897734	0.084145571	0.7109 (0.5434-0.9299)	0.01277	0.03816967	Endethelial cells	good	NO	MEMGs	0.500834032
SIPA1L2	0.390731711	blue	1.507631347	0.033742095	0.8095 (0.5919-1.107)	0.1858	0.219516602	Endethelial cells		NO	MEMGs	0.390731711
HDAC7	0.341978641	blue	4.74904739	0.070011464	1.316 (1.017-1.704)	0.0369	0.072149521	Endethelial cells	poor	NO	MEMGs	0.341978641
TSPAN12	0.464467587	blue	3.621123423	0.088242558	0.5766 (0.4435-0.7495)	3.89E-05	0.001424955	Endethelial cells	good	NO	MEMGs	0.464467587
ACE	0.560183202	blue	4.373460446	0.114648278	0.5929 (0.4504-0.7804)	1.93E-04	0.003342128	Endethelial cells	good	NO	MEMGs	0.560183202
TAOK2	0.470740985	blue	5.691523016	0.101485185	0.7572 (0.5824-0.9846)	0.03795	0.073498101	Endethelial cells	good	NO	MEMGs	0.470740985
TMEM44	0.345522182	blue	1.610993951	0.039562642	1.193 (0.8955-1.589)	0.228	0.254395624	Endethelial cells		NO	MEMGs	0.345522182
EMP2	0.321275525	blue	0.628534098	0.014917165	1.225 (0.9417-1.594)	0.1304	0.17025024	Endethelial cells		NO	MEMGs	0.321275525
CDC37	0.478863805	blue	4.982418342	0.11603412	0.7034 (0.544-0.9096)	0.007296	0.026854486	Endethelial cells	good	NO	MEMGs	0.478863805
SERTAD1	0.303813752	blue	1.40929576	0.024618402	0.7786 (0.5827-1.04)	0.09066	0.131869091	Endethelial cells		NO	MEMGs	0.303813752
SPTBN1	0.677407417	blue	12.10087788	0.284570413	0.7294 (0.5448-0.9764)	0.03395	0.068290551	Endethelial cells	good	NO	MEMGs	0.677407417
GPRC5B	0.379232695	blue	1.608818517	0.036194315	0.8391 (0.6474-1.087)	0.1847	0.218744848	Endethelial cells		NO	MEMGs	0.379232695
ABCD4	0.390584088	blue	5.293445763	0.092112942	0.8779 (0.6605-1.167)	0.3698	0.375630871	Endethelial cells		NO	MEMGs	0.390584088
ASS1	0.557882305	blue	4.405834829	0.125839248	0.7716 (0.5969-0.9976)	0.04787	0.085715789	Endethelial cells	good	NO	MEMGs	0.557882305
RAPGEF5	0.57776413	blue	6.28028167	0.174733132	0.6213 (0.4419-0.8734)	0.006173	0.023914481	Endethelial cells	good	NO	MEMGs	0.57776413
RGS3	0.550801763	blue	4.387870272	0.113728323	0.8696 (0.6722-1.125)	0.2877	0.304334514	Endethelial cells		NO	MEMGs	0.550801763
SH3BGRL2	0.650600229	blue	9.460569424	0.305813274	0.8661 (0.6687-1.122)	0.2761	0.294892147	Endethelial cells		NO	MEMGs	0.650600229
CDH24	0.229651299	blue	1.177318663	0.019704089	1.194 (0.8991-1.585)	0.2206	0.248061001	Endethelial cells		NO	MEMGs	0.229651299
MAGI1	0.554771391	blue	4.788084459	0.148698018	0.6231 (0.4612-0.8418)	0.002058	0.012460917	Endethelial cells	good	NO	MEMGs	0.554771391
MIDN	0.57490355	blue	6.065341927	0.169879314	1.147 (0.8812-1.492)	0.3084	0.321397701	Endethelial cells		NO	MEMGs	0.57490355
MATN2	0.41629426	blue	2.21882971	0.050913383	0.6226 (0.4713-0.8224)	8.47E-04	0.007159168	Endethelial cells	good	NO	MEMGs	0.41629426
MAP3K11	0.508826933	blue	3.790814772	0.103440627	0.8215 (0.6131-1.101)	0.1881	0.220954319	Endethelial cells		NO	MEMGs	0.508826933
ARGLU1	0.372619184	blue	1.875611583	0.044685381	0.847 (0.6294-1.14)	0.2731	0.292688665	Endethelial cells		NO	MEMGs	0.372619184
BHLHE40	0.44595525	blue	5.55160441	0.0842942	1.546 (1.176-2.032)	0.001787	0.011413403	Endethelial cells	poor	NO	MEMGs	0.44595525
CLDN15	0.342779715	blue	1.014332588	0.026826248	0.729 (0.5633-0.9435)	0.01631	0.04382753	Endethelial cells	good	NO	MEMGs	0.342779715
RALGDS	0.370423267	blue	4.134378092	0.06188453	1.182 (0.892-1.566)	0.2447	0.268840897	Endethelial cells		NO	MEMGs	0.370423267
INPP1	0.679397995	blue	8.811347839	0.271215413	0.586 (0.4209-0.8159)	0.00155	0.010424176	Endethelial cells	good	NO	MEMGs	0.679397995
BAALC	-0.436347446	blue	2.809156009	0.043928015	1.307 (0.9561-1.787)	0.09318	0.134654451	Endethelial cells		NO	MEMGs	0.436347446
EFNA1	0.634891515	blue	7.581241209	0.23275571	1.415 (1.02-1.961)	0.0375	0.072876571	Endethelial cells	poor	NO	MEMGs	0.634891515
ITPKC	0.329412096	blue	3.124286109	0.042085053	1.444 (1.094-1.907)	0.009587	0.032105302	Endethelial cells	poor	NO	MEMGs	0.329412096
SNCG	-0.261032771	blue	1.472500146	0.019465868	2.025 (1.56-2.628)	1.18E-07	4.81E-05	Endethelial cells	poor	NO	MEMGs	0.261032771
FRMD8	0.33555066	blue	1.830187143	0.036073653	1.506 (1.122-2.022)	0.006404	0.024343155	Endethelial cells	poor	NO	MEMGs	0.33555066
MGST2	0.556158611	blue	4.68940249	0.135726888	0.6613 (0.5013-0.8724)	0.00343	0.017171043	Endethelial cells	good	NO	MEMGs	0.556158611
SLC44A2	0.548270781	blue	6.813376517	0.123579747	0.7818 (0.5763-1.061)	0.1136	0.153557592	Endethelial cells		NO	MEMGs	0.548270781
ATP8B1	0.681411695	blue	9.641608927	0.302566559	0.685 (0.4973-0.9437)	0.02066	0.051086545	Endethelial cells	good	NO	MEMGs	0.681411695
MFSD6	0.579632842	blue	5.939214093	0.159531662	0.7426 (0.5454-1.011)	0.05886	0.098894496	Endethelial cells		NO	MEMGs	0.579632842
FRMD4B	0.453519317	blue	2.553876361	0.066291581	0.7136 (0.5504-0.9252)	0.01088	0.034816	Endethelial cells	good	NO	MEMGs	0.453519317
MAPK3	0.710520522	blue	11.66661867	0.337726124	0.859 (0.6649-1.11)	0.2448	0.268840897	Endethelial cells		NO	MEMGs	0.710520522
MFNG	0.407721607	blue	2.880772025	0.049520828	0.7284 (0.5635-0.9415)	0.01549	0.04306924	Endethelial cells	good	NO	MEMGs	0.407721607
PRKD2	0.496494075	blue	6.502746659	0.14059854	0.7608 (0.5845-0.9903)	0.04209	0.078076364	Endethelial cells	good	NO	MEMGs	0.496494075
LRCH1	0.522081979	blue	3.640452483	0.102160408	0.6306 (0.4713-0.8438)	0.001918	0.011916914	Endethelial cells	good	NO	MEMGs	0.522081979
PIM3	0.41043112	blue	2.489352202	0.057707898	0.8384 (0.6341-1.108)	0.2159	0.244686667	Endethelial cells		NO	MEMGs	0.41043112
IER2	0.488526349	blue	3.113445028	0.092782856	0.8241 (0.6302-1.078)	0.1573	0.193990126	Endethelial cells		NO	MEMGs	0.488526349
BCL3	0.486646722	blue	4.163887198	0.095745867	0.894 (0.6724-1.189)	0.4406	0.442407219	Endethelial cells		NO	MEMGs	0.486646722
EXOC6	0.506117208	blue	5.106390535	0.118259884	0.6953 (0.5233-0.9239)	0.01223	0.037330474	Endethelial cells	good	NO	MEMGs	0.506117208
EDN1	0.401567787	blue	1.091204901	0.030309764	0.6998 (0.539-0.9085)	0.007345	0.026957317	Endethelial cells	good	NO	MEMGs	0.401567787
CARD10	0.747218225	blue	13.35676513	0.422499453	0.7408 (0.5682-0.9658)	0.02659	0.058960435	Endethelial cells	good	NO	MEMGs	0.747218225
KLF4	0.620895475	blue	7.006883778	0.217148856	0.8235 (0.6368-1.065)	0.1385	0.176495575	Endethelial cells		NO	MEMGs	0.620895475
NUDT14	0.274644106	blue	0.892268122	0.021020006	0.7422 (0.5425-1.015)	0.06227	0.102032771	Endethelial cells		NO	MEMGs	0.274644106
PELI1	0.525276442	blue	4.435735669	0.106648299	0.7816 (0.5965-1.024)	0.07385	0.115076257	Endethelial cells		NO	MEMGs	0.525276442
SLCO4A1	0.273708985	blue	1.013042391	0.020255784	1.445 (1.064-1.963)	0.0183	0.047305597	Endethelial cells	poor	NO	MEMGs	0.273708985
LRRC1	0.506113445	blue	2.787702157	0.078796195	1.163 (0.8966-1.508)	0.2554	0.277382076	Endethelial cells		NO	MEMGs	0.506113445
IL32	0.385904424	blue	1.467675594	0.025277659	1.212 (0.9271-1.584)	0.1598	0.19657809	Cytotoxic cells		NO	MEMGs	0.385904424
DEF6	0.373713865	blue	2.61906604	0.045367158	0.7029 (0.5412-0.9127)	0.008172	0.028926728	Cytotoxic cells	good	NO	MEMGs	0.373713865
BCL11B	0.418538847	blue	1.484505168	0.042971914	0.5322 (0.3918-0.723)	5.45E-05	0.001571559	Cytotoxic cells	good	NO	MEMGs	0.418538847
ZFP36L2	0.614121267	blue	7.671083326	0.183929347	0.6849 (0.5048-0.9292)	0.01503	0.042049646	Cytotoxic cells	good	NO	MEMGs	0.614121267
DENND2D	0.578688741	blue	4.494947087	0.129185495	0.7509 (0.5726-0.9847)	0.03834	0.074057792	Cytotoxic cells	good	NO	MEMGs	0.578688741
BATF	0.441186892	blue	2.17871729	0.046025815	1.251 (0.9522-1.643)	0.1078	0.148422047	Cytotoxic cells		NO	MEMGs	0.441186892
ARHGEF1	0.516536122	blue	6.616272725	0.158228762	0.6472 (0.483-0.8674)	0.003583	0.017612819	Cytotoxic cells	good	NO	MEMGs	0.516536122
BIN1	0.481982578	blue	3.001164311	0.063923555	0.8129 (0.6209-1.064)	0.1319	0.171568119	Cytotoxic cells		NO	MEMGs	0.481982578
CASP8	0.34345755	blue	1.841957599	0.029865716	0.6889 (0.5003-0.9486)	0.02242	0.053285592	Cytotoxic cells	good	NO	MEMGs	0.34345755
PASK	0.338181191	blue	2.962686181	0.05569751	0.742 (0.5695-0.9667)	0.02707	0.05943261	Cytotoxic cells	good	NO	MEMGs	0.338181191
SEMA4D	0.418050906	blue	2.572999079	0.049086434	0.6145 (0.4674-0.8078)	4.84E-04	0.005314246	Cytotoxic cells	good	NO	MEMGs	0.418050906
DGKA	0.376823237	blue	2.56462806	0.051950095	1.226 (0.9476-1.586)	0.121	0.160982609	Cytotoxic cells		NO	MEMGs	0.376823237
GALM	0.576949053	blue	5.340130598	0.156445995	0.6113 (0.4479-0.8343)	0.001923	0.011917732	Cytotoxic cells	good	NO	MEMGs	0.576949053
GRK6	0.393510878	blue	1.887187504	0.037163553	0.7408 (0.5679-0.9664)	0.02696	0.05943261	Cytotoxic cells	good	NO	MEMGs	0.393510878
LDLRAP1	0.365010541	blue	1.931647322	0.029003535	0.6349 (0.4812-0.8377)	0.001319	0.0094968	Cytotoxic cells	good	NO	MEMGs	0.365010541
SYTL1	0.270607466	blue	1.411718041	0.029096344	1.178 (0.8901-1.559)	0.252	0.274542056	Cytotoxic cells		NO	MEMGs	0.270607466
PTGER2	0.277911834	blue	0.498647524	0.010155671	0.6613 (0.5044-0.8672)	0.002784	0.015022308	Cytotoxic cells	good	NO	MEMGs	0.277911834
RGS14	0.342108877	blue	1.511799083	0.02957209	0.7427 (0.5646-0.9769)	0.03343	0.06767405	Cytotoxic cells	good	NO	MEMGs	0.342108877
TSEN54	0.42793054	blue	2.085231769	0.056956126	0.7727 (0.5895-1.013)	0.06171	0.10169249	Cytotoxic cells		NO	MEMGs	0.42793054
CORO1B	0.499753368	blue	4.485806222	0.106124851	0.8398 (0.6449-1.094)	0.1953	0.2268	Cytotoxic cells		NO	MEMGs	0.499753368
CMC1	-0.247114022	blue	1.115226479	0.015717871	1.175 (0.9064-1.522)	0.2235	0.250743381	Cytotoxic cells		NO	MEMGs	0.247114022
BLNK	0.684445478	blue	11.88204509	0.370584253	0.5203 (0.3912-0.6922)	7.22E-06	5.70E-04	B cells	good	NO	MEMGs	0.684445478
ISG20	0.466642154	blue	2.345539547	0.062330761	0.8007 (0.616-1.041)	0.09656	0.138071776	B cells		NO	MEMGs	0.466642154
HSH2D	0.558913933	blue	4.580880701	0.13877371	0.7584 (0.5701-1.009)	0.05743	0.096957683	B cells		NO	MEMGs	0.558913933
DAPP1	0.380714283	blue	1.672131914	0.033553659	1.352 (0.9694-1.886)	0.0756	0.117132152	B cells		NO	MEMGs	0.380714283
TPD52	0.6003551	blue	7.321751707	0.223240152	0.757 (0.5799-0.9882)	0.04064	0.076528246	B cells	good	NO	MEMGs	0.6003551
SEL1L3	0.723753839	blue	12.55357671	0.384345725	0.6577 (0.5056-0.8556)	0.001795	0.011413403	B cells	good	NO	MEMGs	0.723753839
STRBP	0.334540177	blue	1.132716314	0.026686355	0.6412 (0.4732-0.869)	0.004159	0.019355954	B cells	good	NO	MEMGs	0.334540177
PLEKHF2	0.28508804	blue	1.11925292	0.016748243	1.413 (1.086-1.837)	0.01	0.03294751	B cells	poor	NO	MEMGs	0.28508804
CSK	0.418502854	blue	3.404081956	0.055431164	0.636 (0.4914-0.8232)	5.85E-04	0.005916674	B cells	good	NO	MEMGs	0.418502854
ADAM28	0.553327485	blue	4.285355584	0.126416383	0.8105 (0.6138-1.07)	0.1384	0.176495575	B cells		NO	MEMGs	0.553327485
C16orf74	-0.374759244	blue	2.806134095	0.065221751	2.226 (1.713-2.892)	2.13E-09	2.61E-06	B cells	poor	NO	MEMGs	0.374759244
RALGPS2	0.390263801	blue	1.681500493	0.047977805	1.335 (1.024-1.742)	0.03289	0.06698396	B cells	poor	NO	MEMGs	0.390263801
ACY3	0.715756471	blue	10.64140221	0.351840411	0.6856 (0.5054-0.9299)	0.01521	0.042504658	B cells	good	NO	MEMGs	0.715756471
LPAR5	0.500668601	blue	2.957986124	0.085256625	0.8651 (0.6561-1.141)	0.3043	0.317937004	B cells		NO	MEMGs	0.500668601
NEIL1	0.31016656	blue	2.290159574	0.047432126	0.82 (0.6024-1.116)	0.2071	0.236906916	B cells		NO	MEMGs	0.31016656
TOR3A	0.290001895	blue	1.276732508	0.017664182	0.6467 (0.4995-0.8373)	9.43E-04	0.007567932	B cells	good	NO	MEMGs	0.290001895
CDCA7	0.503812361	blue	3.228171179	0.094921875	0.5713 (0.4411-0.74)	2.23E-05	9.98E-04	B cells	good	NO	MEMGs	0.503812361
MTMR14	0.520313739	blue	4.000831225	0.091324122	0.69 (0.5126-0.9289)	0.01443	0.041075163	B cells	good	NO	MEMGs	0.520313739
XBP1	0.292136632	blue	1.608347713	0.02449819	0.7726 (0.5981-0.9981)	0.04836	0.086223802	B cells	good	NO	MEMGs	0.292136632
RABEP2	0.445801056	blue	4.143261658	0.105258017	0.7392 (0.5617-0.9729)	0.03111	0.064780408	B cells	good	NO	MEMGs	0.445801056
LHPP	0.406382075	blue	1.026085996	0.027539529	0.5839 (0.4479-0.7613)	7.00E-05	0.001880703	B cells	good	NO	MEMGs	0.406382075
SPINK4	0.264634455	blue	0.771096753	0.014677271	0.6944 (0.5359-0.8999)	0.005817	0.023240052	Tumor cells	good	NO	NOT MEMG	0.264634455
REG4	0.59862658	blue	7.464097091	0.23933452	0.6246 (0.4443-0.878)	0.006757	0.025330989	Tumor cells	good	NO	NOT MEMG	0.59862658
TFF1	0.760474046	blue	16.3873463	0.53805975	0.7525 (0.5635-1.005)	0.05394	0.092858734	Tumor cells		YES	NOT MEMG	0.760474046
PGC	0.44964442	blue	2.235417227	0.069289358	0.6524 (0.5014-0.8489)	0.001475	0.010142697	Tumor cells	good	NO	NOT MEMG	0.44964442
TFF2	0.619615858	blue	5.927389195	0.193949747	0.8127 (0.6285-1.051)	0.1139	0.153793271	Tumor cells		NO	NOT MEMG	0.619615858
LCN2	0.531178151	blue	3.821493427	0.112092401	1.161 (0.8887-1.516)	0.2743	0.293481818	Tumor cells		NO	NOT MEMG	0.531178151
PHGR1	0.474586073	blue	3.225958509	0.0991083	0.7272 (0.5574-0.9486)	0.01884	0.048092096	Tumor cells	good	NO	NOT MEMG	0.474586073
FXYD3	0.688625094	blue	13.48798794	0.390669564	0.7374 (0.5367-1.013)	0.06032	0.100501224	Tumor cells		NO	NOT MEMG	0.688625094
AGR2	0.789287914	blue	20.08779251	0.659141574	0.681 (0.527-0.88)	0.003314	0.016761719	Tumor cells	good	YES	NOT MEMG	0.789287914
CEACAM5	0.640869752	blue	8.013235089	0.259117133	1.149 (0.8835-1.495)	0.2997	0.313934788	Tumor cells		NO	NOT MEMG	0.640869752
CEACAM6	0.7335988	blue	13.51163038	0.433002966	1.276 (0.9445-1.723)	0.1124	0.152779123	Tumor cells		NO	NOT MEMG	0.7335988
LGALS4	0.820531695	blue	23.16506236	0.768667709	0.6153 (0.4757-0.7958)	2.15E-04	0.003538326	Tumor cells	good	YES	NOT MEMG	0.820531695
PI3	0.301921697	blue	0.48258967	0.010265547	1.168 (0.8881-1.536)	0.2668	0.287341135	Tumor cells		NO	NOT MEMG	0.301921697
TSPAN8	0.800697157	blue	21.52846512	0.714950773	0.5549 (0.4125-0.7466)	1.00E-04	0.002360242	Tumor cells	good	YES	NOT MEMG	0.800697157
AGR3	0.720054947	blue	12.06551545	0.401626095	0.7281 (0.5626-0.9424)	0.0159	0.043377798	Tumor cells	good	NO	NOT MEMG	0.720054947
KLK6	0.193178578	blue	1.674062169	0.034506465	1.645 (1.263-2.143)	2.21E-04	0.0035392	Tumor cells	poor	NO	NOT MEMG	0.193178578
S100P	0.607275511	blue	7.621757374	0.228030929	1.164 (0.8999-1.507)	0.2471	0.270528086	Tumor cells		NO	NOT MEMG	0.607275511
WFDC2	0.37900593	blue	1.445135083	0.032209896	1.62 (1.22-2.151)	8.48E-04	0.007159168	Tumor cells	poor	NO	NOT MEMG	0.37900593
CLDN18	0.635315184	blue	9.247780653	0.297384907	0.671 (0.5095-0.8838)	0.004519	0.020231737	Tumor cells	good	NO	NOT MEMG	0.635315184
PDZK1IP1	0.728569852	blue	12.05791033	0.380983522	0.7106 (0.5403-0.9346)	0.01454	0.041196667	Tumor cells	good	NO	NOT MEMG	0.728569852
S100A14	0.554462587	blue	5.864772933	0.153558846	1.24 (0.9513-1.617)	0.1116	0.152029382	Tumor cells		NO	NOT MEMG	0.554462587
EPCAM	0.7528801	blue	17.51273666	0.539668855	1.153 (0.85-1.565)	0.3593	0.366180849	Tumor cells		YES	NOT MEMG	0.7528801
CTSE	0.796544252	blue	19.96789404	0.644735474	0.7256 (0.5349-0.9842)	0.03917	0.075068169	Tumor cells	good	YES	NOT MEMG	0.796544252
KRT8	0.681167237	blue	12.78127965	0.373535141	0.8272 (0.6225-1.099)	0.191	0.223076336	Tumor cells		NO	NOT MEMG	0.681167237
MMP7	0.416187312	blue	3.914359652	0.050551923	0.8262 (0.6106-1.118)	0.2158	0.244686667	Tumor cells		NO	NOT MEMG	0.416187312
NMU	0.236776774	blue	1.079256003	0.015094212	1.515 (1.161-1.977)	0.002242	0.013005725	Tumor cells	poor	NO	NOT MEMG	0.236776774
TFF3	0.644876902	blue	7.975432244	0.257372585	0.7565 (0.5798-0.9871)	0.03984	0.07580476	Tumor cells	good	NO	NOT MEMG	0.644876902
TSPAN1	0.738820185	blue	16.2522874	0.474820003	0.7441 (0.5495-1.008)	0.05599	0.095116947	Tumor cells		NO	NOT MEMG	0.738820185
PRAP1	0.396109382	blue	1.200100534	0.037508152	0.7883 (0.6016-1.033)	0.0844	0.12550268	Tumor cells		NO	NOT MEMG	0.396109382
KRT18	0.650274928	blue	10.97904589	0.293158744	0.8439 (0.6129-1.162)	0.2983	0.312735931	Tumor cells		NO	NOT MEMG	0.650274928
TMC5	0.820010715	blue	21.13983342	0.703358266	0.7798 (0.5989-1.015)	0.06469	0.104459842	Tumor cells		YES	NOT MEMG	0.820010715
CXCL17	0.41432774	blue	1.30038399	0.03915815	0.6817 (0.4922-0.944)	0.02107	0.051734564	Tumor cells	good	NO	NOT MEMG	0.41432774
SFTA2	0.570316419	blue	5.483329945	0.154175225	1.399 (1.055-1.853)	0.01952	0.049212111	Tumor cells	poor	NO	NOT MEMG	0.570316419
ATP1B1	0.654064807	blue	7.880342568	0.247842157	0.6151 (0.4748-0.797)	2.36E-04	0.003626385	Tumor cells	good	NO	NOT MEMG	0.654064807
S100A2	-0.278649304	blue	2.371211151	0.038414255	2.005 (1.491-2.696)	4.17E-06	4.27E-04	Tumor cells	poor	NO	NOT MEMG	0.278649304
GPX2	0.807108275	blue	20.0661513	0.662220261	0.6087 (0.469-0.7901)	1.91E-04	0.003342128	Tumor cells	good	YES	NOT MEMG	0.807108275
PIGR	0.606390195	blue	6.322530726	0.197917675	0.6433 (0.4881-0.8477)	0.001727	0.011220541	Tumor cells	good	NO	NOT MEMG	0.606390195
ANXA10	0.697702114	blue	12.15730709	0.399744615	0.7178 (0.5183-0.9939)	0.04588	0.083257405	Tumor cells	good	NO	NOT MEMG	0.697702114
LSR	0.64057386	blue	11.02329198	0.294505966	1.235 (0.9552-1.597)	0.1074	0.148204735	Tumor cells		NO	NOT MEMG	0.64057386
CLDN4	0.517143269	blue	6.258491365	0.169421399	1.45 (1.106-1.9)	0.007168	0.026546542	Tumor cells	poor	NO	NOT MEMG	0.517143269
MAL2	0.519224667	blue	7.10234807	0.181742892	1.411 (1.089-1.829)	0.009276	0.031451036	Tumor cells	poor	NO	NOT MEMG	0.519224667
MUC13	0.777843415	blue	18.16613771	0.603357643	0.6498 (0.4855-0.8697)	0.003747	0.018142292	Tumor cells	good	YES	NOT MEMG	0.777843415
TM4SF20	0.412991644	blue	1.712044633	0.053184724	0.6771 (0.5002-0.9166)	0.01162	0.036190534	Tumor cells	good	NO	NOT MEMG	0.412991644
AZGP1	0.592326127	blue	4.547113236	0.140362043	0.856 (0.6514-1.125)	0.2644	0.285132687	Tumor cells		NO	NOT MEMG	0.592326127
ELF3	0.848058225	blue	24.26991679	0.809463866	0.7777 (0.5647-1.071)	0.1235	0.163597403	Tumor cells		YES	NOT MEMG	0.848058225
ANXA4	0.787496918	blue	18.53911209	0.555547565	0.7398 (0.5432-1.008)	0.05592	0.095064	Tumor cells		YES	NOT MEMG	0.787496918
SPINT2	0.555003612	blue	8.762028363	0.194133389	1.27 (0.9789-1.648)	0.07196	0.112994278	Tumor cells		NO	NOT MEMG	0.555003612
PLA2G10	0.668607464	blue	11.30254843	0.350792274	0.6086 (0.4704-0.7875)	1.59E-04	0.003017302	Tumor cells	good	NO	NOT MEMG	0.668607464
PSCA	0.243687163	blue	0.772243039	0.015339313	1.595 (1.224-2.079)	5.56E-04	0.005715771	Tumor cells	poor	NO	NOT MEMG	0.243687163
TCN1	0.503155227	blue	3.066763703	0.085046402	0.8314 (0.597-1.158)	0.2748	0.293888336	Tumor cells		NO	NOT MEMG	0.503155227
LIPH	0.739853113	blue	14.79317247	0.4682997	0.7959 (0.6128-1.034)	0.08705	0.128063942	Tumor cells		NO	NOT MEMG	0.739853113
TM4SF5	0.754482672	blue	16.9243345	0.551235094	0.681 (0.5263-0.8813)	0.003488	0.01729953	Tumor cells	good	YES	NOT MEMG	0.754482672
AKR1B10	0.616622265	blue	6.989239376	0.218914427	0.7208 (0.5567-0.9333)	0.01302	0.038774891	Tumor cells	good	NO	NOT MEMG	0.616622265
TM4SF4	0.530833244	blue	3.542302523	0.098738496	0.6826 (0.4987-0.9341)	0.01705	0.045417193	Tumor cells	good	NO	NOT MEMG	0.530833244
DUOXA2	0.505035639	blue	3.328039242	0.10711282	1.256 (0.9716-1.623)	0.08188	0.123046188	Tumor cells		NO	NOT MEMG	0.505035639
ZG16B	0.602079884	blue	4.683545196	0.146725645	0.6928 (0.5199-0.9233)	0.01226	0.037343404	Tumor cells	good	NO	NOT MEMG	0.602079884
CLDN7	0.69850134	blue	13.08341531	0.404797773	0.7072 (0.5391-0.9277)	0.01234	0.037386535	Tumor cells	good	NO	NOT MEMG	0.69850134
KRTCAP3	0.673265478	blue	9.460662526	0.287229545	0.702 (0.5427-0.9081)	0.007049	0.026264767	Tumor cells	good	NO	NOT MEMG	0.673265478
MUC1	0.722961429	blue	12.27903942	0.394302519	0.8172 (0.6153-1.085)	0.1632	0.199557243	Tumor cells		NO	NOT MEMG	0.722961429
CA9	0.403308774	blue	1.405282348	0.034146111	1.171 (0.9033-1.518)	0.2332	0.258430783	Tumor cells		NO	NOT MEMG	0.403308774
RAB25	0.781033436	blue	21.92382485	0.664930614	0.7103 (0.5477-0.9212)	0.009916	0.032714782	Tumor cells	good	YES	NOT MEMG	0.781033436
MSLN	0.488145474	blue	2.942492292	0.082447626	1.288 (0.9589-1.729)	0.09278	0.134234894	Tumor cells		NO	NOT MEMG	0.488145474
KLK8	0.217109707	blue	0.927464359	0.023113459	1.374 (1.057-1.786)	0.01746	0.046207654	Tumor cells	poor	NO	NOT MEMG	0.217109707
AQP5	0.471284102	blue	2.036869276	0.062654433	0.6364 (0.4741-0.8541)	0.002609	0.014440449	Tumor cells	good	NO	NOT MEMG	0.471284102
AKR7A3	0.748838795	blue	14.62459069	0.473434951	0.6612 (0.5081-0.8605)	0.002084	0.012460917	Tumor cells	good	NO	NOT MEMG	0.748838795
PRSS8	0.74640052	blue	18.33859984	0.540518412	1.263 (0.9561-1.669)	0.1002	0.141377291	Tumor cells		YES	NOT MEMG	0.74640052
KCNK1	0.696492456	blue	11.89691736	0.366601677	0.8129 (0.6104-1.083)	0.1566	0.19351681	Tumor cells		NO	NOT MEMG	0.696492456
GABRP	0.344148403	blue	0.624231771	0.017445828	0.7617 (0.5744-1.01)	0.05876	0.098862186	Tumor cells		NO	NOT MEMG	0.344148403
KLK7	0.356063431	blue	1.883691149	0.048889021	1.405 (1.011-1.954)	0.04299	0.079306345	Tumor cells	poor	NO	NOT MEMG	0.356063431
PPP1R14D	0.592209817	blue	4.845837972	0.15772335	1.138 (0.8714-1.487)	0.3422	0.350944952	Tumor cells		NO	NOT MEMG	0.592209817
KLF5	0.701254352	blue	11.68074543	0.352785733	0.8148 (0.6268-1.059)	0.126	0.165921463	Tumor cells		NO	NOT MEMG	0.701254352
PRSS22	0.559058163	blue	7.225707645	0.207291242	1.454 (1.087-1.944)	0.01158	0.036190534	Tumor cells	poor	NO	NOT MEMG	0.559058163
KLK11	0.488283464	blue	3.884802387	0.102612082	1.276 (0.9552-1.704)	0.099	0.140820453	Tumor cells		NO	NOT MEMG	0.488283464
PRR15L	0.838270632	blue	23.60666843	0.784919211	0.5268 (0.3903-0.7112)	2.85E-05	0.001161168	Tumor cells	good	YES	NOT MEMG	0.838270632
VSIG2	0.806041268	blue	19.53003931	0.636592644	0.7676 (0.5939-0.9921)	0.04332	0.079555409	Tumor cells	good	YES	NOT MEMG	0.806041268
PPP1R1B	0.598394025	blue	7.244702624	0.22343069	0.5558 (0.4288-0.7204)	9.06E-06	6.00E-04	Tumor cells	good	NO	NOT MEMG	0.598394025
LAD1	0.771161752	blue	19.43174096	0.569317472	0.741 (0.5633-0.9748)	0.03214	0.066005638	Tumor cells	good	YES	NOT MEMG	0.771161752
OLFM4	0.517066618	blue	3.705231246	0.092142501	0.6187 (0.44-0.87)	0.005771	0.023159685	Tumor cells	good	NO	NOT MEMG	0.517066618
CEACAM7	0.483092243	blue	2.518378564	0.069176477	1.306 (0.9656-1.767)	0.08307	0.124300342	Tumor cells		NO	NOT MEMG	0.483092243
CYP3A5	0.707300835	blue	13.83898018	0.438375159	0.519 (0.3843-0.7009)	1.89E-05	9.07E-04	Tumor cells	good	NO	NOT MEMG	0.707300835
SDCBP2	0.696646767	blue	12.86877838	0.367826022	1.411 (1.051-1.894)	0.0219	0.052818916	Tumor cells	poor	NO	NOT MEMG	0.696646767
EHF	0.552670385	blue	5.272704468	0.154073208	0.796 (0.615-1.03)	0.08314	0.12432909	Tumor cells		NO	NOT MEMG	0.552670385
MMP1	0.388568929	blue	0.842156558	0.023364871	0.8329 (0.6237-1.112)	0.2156	0.244686667	Tumor cells		NO	NOT MEMG	0.388568929
SERINC2	0.650487805	blue	11.22234422	0.301496901	1.482 (1.13-1.944)	0.004529	0.020231737	Tumor cells	poor	NO	NOT MEMG	0.650487805
GCNT3	0.721398039	blue	11.3126211	0.376223061	0.8195 (0.62-1.083)	0.1619	0.198463295	Tumor cells		NO	NOT MEMG	0.721398039
KLK10	0.323287804	blue	2.160415503	0.052083454	1.301 (0.9862-1.716)	0.06269	0.102427325	Tumor cells		NO	NOT MEMG	0.323287804
TMEM45B	0.695343467	blue	10.93300341	0.358649097	0.7316 (0.5504-0.9724)	0.03135	0.064927919	Tumor cells	good	NO	NOT MEMG	0.695343467
ARL14	0.560109975	blue	4.256489491	0.135495965	0.7429 (0.5642-0.9782)	0.03425	0.068668305	Tumor cells	good	NO	NOT MEMG	0.560109975
CDH1	0.74523529	blue	18.07623694	0.520313146	1.132 (0.8344-1.536)	0.4253	0.427746261	Tumor cells		YES	NOT MEMG	0.74523529
CRB3	0.769198233	blue	17.18377069	0.548384533	0.6045 (0.4281-0.8535)	0.004237	0.01945564	Tumor cells	good	YES	NOT MEMG	0.769198233
CLDN23	0.583756343	blue	5.193286209	0.162487064	1.194 (0.9219-1.546)	0.1791	0.213143802	Tumor cells		NO	NOT MEMG	0.583756343
CAPN8	0.79583686	blue	19.81668702	0.653630193	0.7427 (0.5561-0.992)	0.04395	0.080651874	Tumor cells	good	YES	NOT MEMG	0.79583686
S100A6	0.588117984	blue	6.783435916	0.183862335	0.7621 (0.5546-1.047)	0.09376	0.13525236	Tumor cells		NO	NOT MEMG	0.588117984
SOX9	0.643669448	blue	7.475523075	0.220563633	0.6852 (0.524-0.8959)	0.005726	0.023062737	Tumor cells	good	NO	NOT MEMG	0.643669448
AP1M2	0.829307154	blue	25.21657175	0.782727952	0.7455 (0.5746-0.9672)	0.02704	0.05943261	Tumor cells	good	YES	NOT MEMG	0.829307154
APOBEC1	0.590041492	blue	6.291230817	0.199983626	0.7095 (0.5421-0.9287)	0.01246	0.037594286	Tumor cells	good	NO	NOT MEMG	0.590041492
C12orf75	0.520114468	blue	3.719203671	0.108798927	0.7316 (0.5519-0.9698)	0.02979	0.062921415	Tumor cells	good	NO	NOT MEMG	0.520114468
STARD10	0.724536649	blue	12.65048686	0.402735251	0.5405 (0.383-0.7627)	4.63E-04	0.005217512	Tumor cells	good	NO	NOT MEMG	0.724536649
GPRC5A	0.53596729	blue	6.658624092	0.163461259	1.599 (1.216-2.102)	7.69E-04	0.006799607	Tumor cells	poor	NO	NOT MEMG	0.53596729
ERBB3	0.853936399	blue	23.76946033	0.786335639	0.6214 (0.4622-0.8353)	0.001618	0.010763217	Tumor cells	good	YES	NOT MEMG	0.853936399
FAM3D	0.600044027	blue	5.864209444	0.188850003	0.605 (0.4675-0.7829)	1.33E-04	0.00276541	Tumor cells	good	NO	NOT MEMG	0.600044027
ALDOB	0.530183	blue	4.293119561	0.126925326	0.609 (0.4559-0.8134)	7.85E-04	0.006859646	Tumor cells	good	NO	NOT MEMG	0.530183
AMN	0.634273268	blue	9.373582658	0.251198883	0.7329 (0.5425-0.9899)	0.04278	0.079097764	Tumor cells	good	NO	NOT MEMG	0.634273268
NQO1	0.752428136	blue	15.49693915	0.479127924	0.7978 (0.5917-1.076)	0.1384	0.176495575	Tumor cells		NO	NOT MEMG	0.752428136
SDR16C5	0.602555451	blue	7.149660942	0.199677396	1.327 (1.012-1.742)	0.04107	0.076982665	Tumor cells	poor	NO	NOT MEMG	0.602555451
ANXA13	0.45313852	blue	2.889841899	0.084299772	0.5921 (0.4478-0.7828)	2.34E-04	0.003626385	Tumor cells	good	NO	NOT MEMG	0.45313852
CXADR	0.487357329	blue	2.367030056	0.070576824	0.5956 (0.4526-0.7837)	2.16E-04	0.003538326	Tumor cells	good	NO	NOT MEMG	0.487357329
PKP3	0.679017569	blue	16.059625	0.421573574	1.17 (0.8709-1.573)	0.2968	0.311639949	Tumor cells		NO	NOT MEMG	0.679017569
FAM3B	0.582829231	blue	4.937974343	0.147125679	0.675 (0.4934-0.9235)	0.014	0.040225352	Tumor cells	good	NO	NOT MEMG	0.582829231
ABCC3	0.755004643	blue	14.54331555	0.471066153	0.7016 (0.5418-0.9087)	0.007234	0.026669928	Tumor cells	good	NO	NOT MEMG	0.755004643
GOLT1A	0.380277074	blue	0.896534123	0.026828143	0.8292 (0.6417-1.071)	0.152	0.188689655	Tumor cells		NO	NOT MEMG	0.380277074
VNN1	0.412711369	blue	1.380977729	0.041320417	0.7484 (0.5624-0.996)	0.04686	0.084198269	Tumor cells	good	NO	NOT MEMG	0.412711369
F2RL1	0.651577138	blue	9.592902806	0.272619729	1.288 (0.9568-1.734)	0.0951	0.136622535	Tumor cells		NO	NOT MEMG	0.651577138
CCL28	0.382105293	blue	1.034775679	0.026189247	1.398 (1.031-1.896)	0.03123	0.064851254	Tumor cells	poor	NO	NOT MEMG	0.382105293
C1orf210	0.714228281	blue	12.45846918	0.388403386	0.6533 (0.5048-0.8456)	0.00122	0.009030236	Tumor cells	good	NO	NOT MEMG	0.714228281
GDF15	0.415778495	blue	1.435847148	0.039029828	0.7334 (0.5357-1.004)	0.05294	0.09152339	Tumor cells		NO	NOT MEMG	0.415778495
TMEM92	0.578230109	blue	4.949951091	0.140664912	1.78 (1.311-2.416)	2.18E-04	0.003538326	Tumor cells	poor	NO	NOT MEMG	0.578230109
LEMD1	0.281015333	blue	0.796439808	0.013868334	1.323 (1.013-1.727)	0.03991	0.07580476	Tumor cells	poor	NO	NOT MEMG	0.281015333
EPS8L3	0.848387982	blue	25.85973981	0.859189231	0.6704 (0.5099-0.8814)	0.004181	0.019421419	Tumor cells	good	YES	NOT MEMG	0.848387982
TESC	0.679936451	blue	9.556547938	0.310812583	0.6135 (0.4523-0.8323)	0.001688	0.011055273	Tumor cells	good	NO	NOT MEMG	0.679936451
ODAM	0.28566841	blue	0.640764117	0.013867506	0.584 (0.4288-0.7953)	6.40E-04	0.006245814	Tumor cells	good	NO	NOT MEMG	0.28566841
DUOX2	0.603339461	blue	6.213905928	0.197345311	1.217 (0.9393-1.578)	0.1371	0.175845864	Tumor cells		NO	NOT MEMG	0.603339461
NR0B2	0.501942546	blue	3.457781505	0.102526817	0.6679 (0.5162-0.8642)	0.002134	0.012648988	Tumor cells	good	NO	NOT MEMG	0.501942546
STX19	0.307186202	blue	0.664120993	0.014808727	0.7387 (0.5496-0.993)	0.04481	0.081733671	Tumor cells	good	NO	NOT MEMG	0.307186202
PLS1	0.830176455	blue	25.21476641	0.811975493	0.7196 (0.5545-0.9337)	0.01328	0.039215247	Tumor cells	good	YES	NOT MEMG	0.830176455
TRNP1	0.512941366	blue	3.443702677	0.107029783	0.705 (0.5063-0.9819)	0.03862	0.074286127	Tumor cells	good	NO	NOT MEMG	0.512941366
SPINK1	0.681050767	blue	9.568060974	0.29502838	0.7611 (0.5888-0.9839)	0.03719	0.072542725	Tumor cells	good	NO	NOT MEMG	0.681050767
GALNT3	0.665623648	blue	10.46649703	0.318582071	0.8538 (0.6258-1.165)	0.3188	0.330827639	Tumor cells		NO	NOT MEMG	0.665623648
SH3YL1	0.571320038	blue	4.377290663	0.132629612	1.283 (0.9847-1.672)	0.06498	0.104720895	Tumor cells		NO	NOT MEMG	0.571320038
TMEM54	0.548288868	blue	5.040236645	0.144847056	0.7951 (0.613-1.031)	0.08399	0.12526246	Tumor cells		NO	NOT MEMG	0.548288868
RAB11FIP1	0.59944259	blue	5.372945495	0.163047199	0.8335 (0.6182-1.124)	0.2323	0.257900408	Tumor cells		NO	NOT MEMG	0.59944259
HSD17B2	0.646235077	blue	7.997471169	0.249699541	0.7508 (0.581-0.97)	0.02832	0.060866866	Tumor cells	good	NO	NOT MEMG	0.646235077
PRR15	0.681508246	blue	10.66348376	0.3459633	0.7453 (0.5712-0.9723)	0.03026	0.063639588	Tumor cells	good	NO	NOT MEMG	0.681508246
LYPD6B	0.349115708	blue	0.674987803	0.017725077	0.7071 (0.5243-0.9537)	0.02318	0.054094032	Tumor cells	good	NO	NOT MEMG	0.349115708
PROM1	0.619044568	blue	6.285213236	0.201000148	0.6816 (0.5259-0.8833)	0.00375	0.018142292	Tumor cells	good	NO	NOT MEMG	0.619044568
TMEM125	0.602832602	blue	6.368220145	0.202244362	0.6198 (0.475-0.8087)	4.25E-04	0.004948868	Tumor cells	good	NO	NOT MEMG	0.602832602
SLC40A1	0.712502145	blue	13.60872737	0.402183736	0.4857 (0.3702-0.6372)	1.86E-07	5.69E-05	Tumor cells	good	NO	NOT MEMG	0.712502145
MLPH	0.684115884	blue	10.89882909	0.338674431	0.7134 (0.5484-0.928)	0.01183	0.036458264	Tumor cells	good	NO	NOT MEMG	0.684115884
IFT172	0.436681521	blue	4.754847734	0.088891642	0.6945 (0.5215-0.9251)	0.01268	0.03804	Tumor cells	good	NO	NOT MEMG	0.436681521
CLRN3	0.612458004	blue	7.712657509	0.247954849	0.6802 (0.5203-0.8893)	0.004833	0.021015604	Tumor cells	good	NO	NOT MEMG	0.612458004
GRB7	0.603129885	blue	8.182960802	0.231139484	1.48 (1.13-1.938)	0.004368	0.0198016	Tumor cells	poor	NO	NOT MEMG	0.603129885
FUT2	0.738043217	blue	12.99607393	0.418836063	0.6051 (0.4651-0.7872)	1.83E-04	0.003264596	Tumor cells	good	NO	NOT MEMG	0.738043217
SULT1C2	0.586437486	blue	5.471073749	0.172461834	0.8553 (0.6621-1.105)	0.2318	0.25757314	Tumor cells		NO	NOT MEMG	0.586437486
MYEOV	0.338885545	blue	0.960736679	0.02264036	1.66 (1.217-2.265)	0.001371	0.009700023	Tumor cells	poor	NO	NOT MEMG	0.338885545
TMPRSS4	0.713623392	blue	14.39528593	0.436396998	1.664 (1.28-2.164)	1.43E-04	0.002887436	Tumor cells	poor	NO	NOT MEMG	0.713623392
SERPINA4	0.532872889	blue	3.632747867	0.10136217	1.256 (0.9561-1.65)	0.1016	0.14294069	Tumor cells		NO	NOT MEMG	0.532872889
SCNN1A	0.534408585	blue	5.986799863	0.162422372	1.54 (1.168-2.029)	0.002192	0.012806721	Tumor cells	poor	NO	NOT MEMG	0.534408585
C4BPB	0.41457893	blue	1.200939176	0.037615344	1.168 (0.8991-1.517)	0.2449	0.268840897	Tumor cells		NO	NOT MEMG	0.41457893
MARVELD3	0.692098835	blue	10.80541137	0.330817572	0.7331 (0.552-0.9736)	0.03196	0.065801581	Tumor cells	good	NO	NOT MEMG	0.692098835
FOXQ1	0.545070434	blue	3.403224341	0.1074421	0.6659 (0.5117-0.8666)	0.002483	0.014005493	Tumor cells	good	NO	NOT MEMG	0.545070434
GOLM1	0.651498518	blue	7.470284417	0.236586306	0.6948 (0.5004-0.9648)	0.0297	0.062839758	Tumor cells	good	NO	NOT MEMG	0.651498518
OCLN	0.755192977	blue	14.45409507	0.469882585	0.765 (0.5683-1.03)	0.0773	0.118195128	Tumor cells		NO	NOT MEMG	0.755192977
TMC4	0.683158724	blue	12.27597383	0.371415075	0.704 (0.541-0.9162)	0.009012	0.03072615	Tumor cells	good	NO	NOT MEMG	0.683158724
HHLA2	0.657846784	blue	8.553863032	0.280704312	1.124 (0.8324-1.518)	0.4452	0.446842804	Tumor cells		NO	NOT MEMG	0.657846784
MYH14	0.826183739	blue	23.8004595	0.753887551	0.7576 (0.5766-0.9956)	0.0464	0.083890103	Tumor cells	good	YES	NOT MEMG	0.826183739
CHMP4C	0.5575391	blue	6.630535167	0.175201467	0.8631 (0.6669-1.117)	0.263	0.283873016	Tumor cells		NO	NOT MEMG	0.5575391
TMPRSS3	0.725120508	blue	11.71942513	0.369263771	0.6251 (0.4784-0.8167)	5.75E-04	0.005878247	Tumor cells	good	NO	NOT MEMG	0.725120508
TJP3	0.894548946	blue	30.34442014	1	0.6653 (0.503-0.88)	0.004291	0.019584	Tumor cells	good	YES	NOT MEMG	0.894548946
TMPRSS2	0.808858633	blue	18.33279198	0.599032421	0.7187 (0.5561-0.9288)	0.0116	0.036190534	Tumor cells	good	YES	NOT MEMG	0.808858633
FOXA3	0.77074826	blue	17.56848438	0.577509348	0.6385 (0.4905-0.831)	8.50E-04	0.007159168	Tumor cells	good	YES	NOT MEMG	0.77074826
GALE	0.669189707	blue	8.630449351	0.261593745	0.6582 (0.4833-0.8965)	0.007967	0.028534947	Tumor cells	good	NO	NOT MEMG	0.669189707
AKR1C3	0.509437296	blue	3.319926258	0.097946573	0.7774 (0.5813-1.04)	0.08947	0.130681718	Tumor cells		NO	NOT MEMG	0.509437296
BIK	0.613799167	blue	7.157466126	0.20561043	1.256 (0.9688-1.628)	0.08527	0.126127468	Tumor cells		NO	NOT MEMG	0.613799167
B3GNT3	0.738103822	blue	17.2204948	0.500967141	1.475 (1.082-2.011)	0.0139	0.040221277	Tumor cells	poor	YES	NOT MEMG	0.738103822
CDH17	0.46884692	blue	3.803880146	0.120177497	0.8298 (0.6372-1.081)	0.1661	0.201692857	Tumor cells		NO	NOT MEMG	0.46884692
TMEM171	0.462863778	blue	1.562799651	0.045979498	0.7216 (0.554-0.9397)	0.01548	0.04306924	Tumor cells	good	NO	NOT MEMG	0.462863778
ASPHD1	0.367850945	blue	0.936046112	0.024833732	1.257 (0.9694-1.629)	0.08444	0.12550268	Tumor cells		NO	NOT MEMG	0.367850945
BARX2	0.44087686	blue	1.326917983	0.041051081	0.658 (0.501-0.8642)	0.002623	0.014440449	Tumor cells	good	NO	NOT MEMG	0.44087686
DDR1	0.651929439	blue	9.960982231	0.270103648	0.7522 (0.5621-1.006)	0.05527	0.094549937	Tumor cells		NO	NOT MEMG	0.651929439
FUT3	0.788492716	blue	18.40555961	0.586847164	0.7372 (0.5635-0.9643)	0.02607	0.058282521	Tumor cells	good	YES	NOT MEMG	0.788492716
HSD11B2	0.61476275	blue	5.974113547	0.188548164	0.6862 (0.5156-0.9132)	0.0098	0.032551425	Tumor cells	good	NO	NOT MEMG	0.61476275
USH1C	0.856569673	blue	26.01884237	0.862093861	0.6226 (0.4794-0.8085)	3.79E-04	0.0047916	Tumor cells	good	YES	NOT MEMG	0.856569673
TMEM139	0.256969891	blue	0.358890063	0.008448453	1.276 (0.9747-1.671)	0.07616	0.117599697	Tumor cells		NO	NOT MEMG	0.256969891
LPCAT4	0.757622025	blue	15.09817879	0.46862705	0.7397 (0.542-1.009)	0.05735	0.096889441	Tumor cells		NO	NOT MEMG	0.757622025
LLGL2	0.727714136	blue	14.61643537	0.461580332	0.6944 (0.5229-0.9221)	0.01173	0.036394221	Tumor cells	good	NO	NOT MEMG	0.727714136
FOXA2	0.652271608	blue	8.137943763	0.256425089	0.6397 (0.4865-0.8411)	0.001376	0.009707343	Tumor cells	good	NO	NOT MEMG	0.652271608
CBLC	0.747817781	blue	16.17341062	0.491429909	0.7173 (0.5498-0.9359)	0.01436	0.040923492	Tumor cells	good	NO	NOT MEMG	0.747817781
C9orf152	0.736112441	blue	14.94888405	0.478471193	0.5771 (0.4261-0.7814)	3.79E-04	0.0047916	Tumor cells	good	NO	NOT MEMG	0.736112441
KIF12	0.617408505	blue	8.411369107	0.230886458	0.5826 (0.4261-0.7965)	7.09E-04	0.00654978	Tumor cells	good	NO	NOT MEMG	0.617408505
ST14	0.792159211	blue	21.01246768	0.612191809	1.469 (1.125-1.919)	0.004745	0.020893702	Tumor cells	poor	YES	NOT MEMG	0.792159211
EGLN3	0.285534192	blue	0.976003167	0.019220167	1.956 (1.412-2.709)	5.48E-05	0.001571559	Tumor cells	poor	NO	NOT MEMG	0.285534192
FMO5	0.514332125	blue	6.59286214	0.170738168	0.5998 (0.4626-0.7777)	1.15E-04	0.002531805	Tumor cells	good	NO	NOT MEMG	0.514332125
IGF2BP2	0.315888916	blue	1.22717991	0.025997266	1.395 (1.062-1.831)	0.01664	0.044616342	Tumor cells	poor	NO	NOT MEMG	0.315888916
SPINK5	0.314721102	blue	0.404211862	0.011408649	0.5779 (0.4438-0.7525)	4.69E-05	0.001509063	Tumor cells	good	NO	NOT MEMG	0.314721102
SULT2B1	0.21828767	blue	0.871239194	0.015978545	1.694 (1.281-2.241)	2.18E-04	0.003538326	Tumor cells	poor	NO	NOT MEMG	0.21828767
STAP2	0.550708336	blue	3.617621048	0.113239316	0.6513 (0.4909-0.8641)	0.002951	0.015636468	Tumor cells	good	NO	NOT MEMG	0.550708336
TSTD1	0.54476592	blue	3.716082265	0.109187758	0.7042 (0.5446-0.9105)	0.007472	0.027193533	Tumor cells	good	NO	NOT MEMG	0.54476592
PARD6B	0.604769404	blue	6.779317333	0.204229037	1.388 (1.031-1.869)	0.03052	0.064076295	Tumor cells	poor	NO	NOT MEMG	0.604769404
ATP1A1	0.443952151	blue	3.925998661	0.061383079	0.808 (0.6056-1.078)	0.1471	0.184477869	Tumor cells		NO	NOT MEMG	0.443952151
ESRP1	0.648853686	blue	12.20690651	0.349991461	1.242 (0.8985-1.717)	0.1896	0.221970732	Tumor cells		NO	NOT MEMG	0.648853686
TOM1L1	0.559830398	blue	4.516772272	0.13874876	0.6278 (0.4828-0.8163)	5.10E-04	0.005470748	Tumor cells	good	NO	NOT MEMG	0.559830398
CKMT1A	0.546274497	blue	4.912572397	0.147773721	0.7563 (0.5681-1.007)	0.05582	0.094959944	Tumor cells		NO	NOT MEMG	0.546274497
TLCD1	0.349175871	blue	1.319846817	0.026081486	0.8083 (0.6225-1.05)	0.1102	0.150541071	Tumor cells		NO	NOT MEMG	0.349175871
LGALS3	0.640799687	blue	8.612454286	0.235190504	1.245 (0.951-1.631)	0.1107	0.151139766	Tumor cells		NO	NOT MEMG	0.640799687
FA2H	0.77372684	blue	17.94003457	0.567074008	1.271 (0.9381-1.723)	0.1217	0.16156269	Tumor cells		YES	NOT MEMG	0.77372684
ST6GALNAC1	0.771174189	blue	17.30156742	0.566878612	0.5726 (0.4411-0.7434)	2.82E-05	0.001161168	Tumor cells	good	YES	NOT MEMG	0.771174189
HGD	0.643458374	blue	8.017980833	0.257106117	0.8593 (0.6463-1.143)	0.2969	0.311639949	Tumor cells		NO	NOT MEMG	0.643458374
RASSF7	0.632112619	blue	8.697926162	0.266959476	1.208 (0.9246-1.579)	0.1658	0.2015285	Tumor cells		NO	NOT MEMG	0.632112619
EPS8L1	0.660662728	blue	13.4340953	0.379343938	1.245 (0.9588-1.616)	0.1001	0.141377291	Tumor cells		NO	NOT MEMG	0.660662728
SH2D3A	0.529072839	blue	6.556981002	0.171151411	1.361 (1.034-1.791)	0.02814	0.060554657	Tumor cells	poor	NO	NOT MEMG	0.529072839
SLC44A3	0.696482821	blue	10.20457207	0.329956394	0.6425 (0.493-0.8374)	0.001065	0.00817279	Tumor cells	good	NO	NOT MEMG	0.696482821
RHPN2	0.760533913	blue	15.38400992	0.491922086	0.6273 (0.4623-0.8512)	0.002746	0.01493824	Tumor cells	good	NO	NOT MEMG	0.760533913
BCAS1	0.807088139	blue	21.11647366	0.698466845	0.7142 (0.5523-0.9236)	0.0103	0.033440849	Tumor cells	good	YES	NOT MEMG	0.807088139
MUC20	0.633389849	blue	6.762315912	0.216980031	0.8823 (0.648-1.201)	0.4264	0.428676468	Tumor cells		NO	NOT MEMG	0.633389849
TSPAN3	0.744547849	blue	14.91439806	0.464371382	0.7531 (0.5686-0.9974)	0.0479	0.085715789	Tumor cells	good	NO	NOT MEMG	0.744547849
LRG1	0.554305824	blue	3.31985957	0.101971699	1.33 (1.029-1.72)	0.02967	0.062830588	Tumor cells	poor	NO	NOT MEMG	0.554305824
IRF6	0.478620388	blue	5.22444148	0.115521717	0.7833 (0.6036-1.017)	0.06625	0.106277851	Tumor cells		NO	NOT MEMG	0.478620388
ENTPD8	0.565128942	blue	4.466062472	0.139960666	0.6617 (0.4949-0.8848)	0.005342	0.022202404	Tumor cells	good	NO	NOT MEMG	0.565128942
CDC42EP5	0.435191846	blue	1.683526648	0.051343546	0.6411 (0.4527-0.9079)	0.01228	0.037343404	Tumor cells	good	NO	NOT MEMG	0.435191846
CA2	0.419010955	blue	2.620360163	0.075066332	0.6066 (0.4365-0.843)	0.002912	0.015484529	Tumor cells	good	NO	NOT MEMG	0.419010955
ARHGEF16	0.695837048	blue	11.98301032	0.361751739	0.6573 (0.5039-0.8573)	0.001963	0.01201356	Tumor cells	good	NO	NOT MEMG	0.695837048
RAB17	0.559949163	blue	4.919553395	0.150150624	0.8167 (0.6308-1.057)	0.1245	0.164477064	Tumor cells		NO	NOT MEMG	0.559949163
TCEA3	0.552367325	blue	5.0430985	0.14379628	0.5618 (0.4267-0.7398)	4.03E-05	0.00142664	Tumor cells	good	NO	NOT MEMG	0.552367325
GGT6	0.391981695	blue	1.124072545	0.030230252	0.7561 (0.5803-0.9852)	0.03841	0.074095887	Tumor cells	good	NO	NOT MEMG	0.391981695
PTPRF	0.530675369	blue	5.069007498	0.134674629	0.7746 (0.5889-1.019)	0.06782	0.108229048	Tumor cells		NO	NOT MEMG	0.530675369
CFB	0.368142768	blue	1.725380791	0.030863535	0.6738 (0.4966-0.9142)	0.0112	0.035454884	Tumor cells	good	NO	NOT MEMG	0.368142768
CREB3L1	0.723870546	blue	13.24306465	0.431240436	0.6256 (0.4776-0.8194)	6.58E-04	0.00635808	Tumor cells	good	NO	NOT MEMG	0.723870546
CEACAM1	0.635051396	blue	7.192874173	0.229993351	0.8284 (0.6363-1.079)	0.162	0.198486486	Tumor cells		NO	NOT MEMG	0.635051396
RASSF6	0.615424628	blue	6.654259488	0.211659323	0.707 (0.5426-0.9213)	0.01026	0.033399574	Tumor cells	good	NO	NOT MEMG	0.615424628
HPGD	0.48674116	blue	2.80718194	0.086273075	1.188 (0.9186-1.537)	0.1889	0.221575084	Tumor cells		NO	NOT MEMG	0.48674116
C1orf116	0.745576262	blue	14.98153504	0.457084356	0.6825 (0.5218-0.8927)	0.005294	0.022115549	Tumor cells	good	NO	NOT MEMG	0.745576262
ANG	0.755622686	blue	16.06671742	0.520922328	0.7148 (0.532-0.9604)	0.02589	0.058092319	Tumor cells	good	YES	NOT MEMG	0.755622686
ALDH3A1	0.404100914	blue	1.216871929	0.035470847	0.7921 (0.6112-1.027)	0.07808	0.119090243	Tumor cells		NO	NOT MEMG	0.404100914
GPR160	0.472761342	blue	2.841850423	0.086761437	0.6101 (0.4496-0.8279)	0.001513	0.0102599	Tumor cells	good	NO	NOT MEMG	0.472761342
CGN	0.845985534	blue	25.9958635	0.845026646	0.837 (0.6439-1.088)	0.1835	0.217428848	Tumor cells		YES	NOT MEMG	0.845985534
RBM47	0.74690143	blue	14.00374621	0.462632831	0.7563 (0.5804-0.9855)	0.03863	0.074286127	Tumor cells	good	NO	NOT MEMG	0.74690143
DMBT1	0.518672997	blue	3.137432421	0.096031161	0.7658 (0.5794-1.012)	0.06073	0.100754177	Tumor cells		NO	NOT MEMG	0.518672997
ERBB2	0.743515006	blue	13.66044752	0.412084366	0.7322 (0.5582-0.9605)	0.02437	0.056069323	Tumor cells	good	NO	NOT MEMG	0.743515006
PPP1R16A	0.535286443	blue	4.685336817	0.13792979	0.733 (0.549-0.9787)	0.0352	0.069849335	Tumor cells	good	NO	NOT MEMG	0.535286443
TST	0.683249333	blue	9.693106916	0.299693661	0.7047 (0.5426-0.9153)	0.008697	0.030198945	Tumor cells	good	NO	NOT MEMG	0.683249333
BCL2L15	0.783406238	blue	17.1503778	0.574625832	0.7946 (0.6019-1.049)	0.1048	0.145767273	Tumor cells		YES	NOT MEMG	0.783406238
CAMK2N1	0.53489266	blue	4.529077968	0.119636724	1.407 (1.073-1.845)	0.01361	0.039787303	Tumor cells	poor	NO	NOT MEMG	0.53489266
ACHE	0.519604863	blue	2.737372656	0.086299246	0.768 (0.5939-0.993)	0.04403	0.080677725	Tumor cells	good	NO	NOT MEMG	0.519604863
CHST4	0.524447076	blue	3.203277165	0.093779825	0.7588 (0.5721-1.007)	0.0556	0.094717328	Tumor cells		NO	NOT MEMG	0.524447076
TMEM30B	0.611625816	blue	7.082563694	0.211359292	1.215 (0.886-1.667)	0.2266	0.253291465	Tumor cells		NO	NOT MEMG	0.611625816
SPDEF	0.551918929	blue	4.019665302	0.130721346	0.8625 (0.6675-1.114)	0.2576	0.278905263	Tumor cells		NO	NOT MEMG	0.551918929
ABHD2	0.589320849	blue	5.596340666	0.172366519	0.8127 (0.6282-1.051)	0.1143	0.154163306	Tumor cells		NO	NOT MEMG	0.589320849
CNKSR1	0.614423605	blue	8.776803346	0.257721511	0.7975 (0.5871-1.083)	0.1474	0.184759447	Tumor cells		NO	NOT MEMG	0.614423605
GALNT12	0.690148861	blue	10.19401988	0.311505469	0.6316 (0.4545-0.8777)	0.006204	0.023953507	Tumor cells	good	NO	NOT MEMG	0.690148861
F12	0.494933616	blue	3.019876814	0.07677658	0.7303 (0.559-0.9542)	0.02122	0.051894665	Tumor cells	good	NO	NOT MEMG	0.494933616
SLC39A4	0.359327061	blue	1.506225497	0.034003026	1.541 (1.163-2.043)	0.00259	0.014409818	Tumor cells	poor	NO	NOT MEMG	0.359327061
RHBDL2	0.611686314	blue	5.427829222	0.175292503	0.6646 (0.4772-0.9254)	0.01556	0.043089231	Tumor cells	good	NO	NOT MEMG	0.611686314
CYP2S1	0.766936413	blue	15.1739558	0.491853091	0.6287 (0.4765-0.8296)	0.001035	0.008015849	Tumor cells	good	NO	NOT MEMG	0.766936413
CAPN5	0.893367989	blue	29.79630106	0.988827326	0.6894 (0.5306-0.8958)	0.005381	0.022251162	Tumor cells	good	YES	NOT MEMG	0.893367989
POU5F1	0.322637547	blue	1.905329458	0.03435181	1.408 (1.04-1.906)	0.02695	0.05943261	Tumor cells	poor	NO	NOT MEMG	0.322637547
CMBL	0.471451377	blue	2.667168914	0.078027103	0.7521 (0.5656-1)	0.05014	0.088138537	Tumor cells		NO	NOT MEMG	0.471451377
CRYZ	0.405196337	blue	1.967325332	0.044330193	0.6977 (0.5397-0.9021)	0.006035	0.02378281	Tumor cells	good	NO	NOT MEMG	0.405196337
KIAA1522	0.556541254	blue	4.891920636	0.146581587	0.8081 (0.6239-1.047)	0.1066	0.147516563	Tumor cells		NO	NOT MEMG	0.556541254
MUC5AC	0.550393532	blue	4.579731188	0.148265014	0.7836 (0.6064-1.013)	0.06243	0.102158182	Tumor cells		NO	NOT MEMG	0.550393532
LDLR	0.750713433	blue	14.30490236	0.457747349	0.6763 (0.5176-0.8836)	0.004141	0.01934574	Tumor cells	good	NO	NOT MEMG	0.750713433
GDA	0.490546217	blue	2.28554287	0.071003255	1.198 (0.9245-1.554)	0.1716	0.20612208	Tumor cells		NO	NOT MEMG	0.490546217
DSP	0.456779617	blue	3.273332962	0.081033228	0.665 (0.4759-0.9292)	0.01683	0.044977991	Tumor cells	good	NO	NOT MEMG	0.456779617
RASEF	0.623390468	blue	7.830114654	0.224467788	0.6497 (0.4689-0.9001)	0.009523	0.031934663	Tumor cells	good	NO	NOT MEMG	0.623390468
SRD5A3	0.521813242	blue	3.396748415	0.09477819	1.208 (0.933-1.563)	0.1519	0.188661187	Tumor cells		NO	NOT MEMG	0.521813242
SHROOM3	0.779365684	blue	16.3185058	0.530573945	0.5831 (0.4486-0.7579)	5.52E-05	0.001571559	Tumor cells	good	YES	NOT MEMG	0.779365684
VILL	0.799142706	blue	19.73142491	0.631095828	0.8171 (0.6136-1.088)	0.167	0.202584737	Tumor cells		YES	NOT MEMG	0.799142706
SLC9A3R1	0.629118208	blue	6.475707058	0.184777387	1.183 (0.8879-1.575)	0.2514	0.274132383	Tumor cells		NO	NOT MEMG	0.629118208
REEP6	0.553145882	blue	3.634098224	0.107579824	0.8438 (0.6142-1.159)	0.2944	0.309575258	Tumor cells		NO	NOT MEMG	0.553145882
EPS8L2	0.592899173	blue	10.03410581	0.286306003	1.351 (1.043-1.751)	0.02279	0.053635163	Tumor cells	poor	NO	NOT MEMG	0.592899173
SH2D4A	0.669891322	blue	8.334215833	0.265287887	0.7948 (0.5979-1.056)	0.1137	0.153607947	Tumor cells		NO	NOT MEMG	0.669891322
PLEKHB1	0.402580586	blue	1.328624969	0.035785827	0.6885 (0.5299-0.8945)	0.00519	0.021981176	Tumor cells	good	NO	NOT MEMG	0.402580586
ARL6IP1	0.548630746	blue	5.478246735	0.147139501	1.199 (0.9259-1.552)	0.1687	0.203738333	Tumor cells		NO	NOT MEMG	0.548630746
LMTK3	0.237022949	blue	0.747765044	0.01470023	1.495 (1.129-1.98)	0.005035	0.021700141	Tumor cells	poor	NO	NOT MEMG	0.237022949
CDS1	0.65543483	blue	10.48832708	0.315927231	1.189 (0.9191-1.538)	0.1876	0.220684671	Tumor cells		NO	NOT MEMG	0.65543483
F11R	0.304063019	blue	1.66212382	0.028825107	1.351 (1.003-1.822)	0.0481	0.085822741	Tumor cells	poor	NO	NOT MEMG	0.304063019
TSPAN15	0.78485089	blue	16.54941177	0.519819958	1.266 (0.94-1.705)	0.1205	0.160491839	Tumor cells		YES	NOT MEMG	0.78485089
ENTPD2	0.64378029	blue	7.552215229	0.229973141	0.8298 (0.6361-1.082)	0.1686	0.203738333	Tumor cells		NO	NOT MEMG	0.64378029
C6orf132	0.708681049	blue	12.84734387	0.396725863	0.7234 (0.5592-0.9357)	0.01364	0.039798236	Tumor cells	good	NO	NOT MEMG	0.708681049
ADAP1	0.656122712	blue	9.773963548	0.276787931	0.6756 (0.4988-0.915)	0.01129	0.035555784	Tumor cells	good	NO	NOT MEMG	0.656122712
MTMR11	0.735587839	blue	13.08429406	0.425056988	0.8327 (0.6413-1.081)	0.1694	0.20438206	Tumor cells		NO	NOT MEMG	0.735587839
CES2	0.549361037	blue	4.298457041	0.127972242	0.6343 (0.4663-0.8629)	0.003746	0.018142292	Tumor cells	good	NO	NOT MEMG	0.549361037
SORD	0.569383015	blue	4.284131609	0.129035178	0.8135 (0.6281-1.054)	0.1178	0.157581639	Tumor cells		NO	NOT MEMG	0.569383015
CKMT1B	0.574776172	blue	5.953733382	0.179528186	0.7587 (0.5749-1.001)	0.05091	0.088829423	Tumor cells		NO	NOT MEMG	0.574776172
OVOL2	0.468121041	blue	4.340298121	0.094127634	0.6457 (0.4862-0.8574)	0.002499	0.014063338	Tumor cells	good	NO	NOT MEMG	0.468121041
ETV4	0.522715867	blue	2.97112337	0.090817413	0.5074 (0.375-0.6867)	1.11E-05	6.71E-04	Tumor cells	good	NO	NOT MEMG	0.522715867
ONECUT2	0.612926529	blue	6.287548395	0.191014651	0.7028 (0.5379-0.9183)	0.009751	0.032432674	Tumor cells	good	NO	NOT MEMG	0.612926529
TOX3	0.778682892	blue	17.55089729	0.582416879	0.6081 (0.4383-0.8438)	0.002916	0.015484529	Tumor cells	good	YES	NOT MEMG	0.778682892
CDX2	0.413588863	blue	2.547408602	0.075096624	0.8102 (0.6008-1.093)	0.1677	0.203031454	Tumor cells		NO	NOT MEMG	0.413588863
PLLP	0.652459186	blue	8.055920859	0.247442656	0.746 (0.561-0.9922)	0.044	0.080677725	Tumor cells	good	NO	NOT MEMG	0.652459186
HDHD3	0.666534202	blue	8.380656394	0.276136826	0.6848 (0.4888-0.9593)	0.02771	0.059977082	Tumor cells	good	NO	NOT MEMG	0.666534202
DEGS2	0.696685051	blue	10.66304082	0.337501544	0.7003 (0.5379-0.9117)	0.008139	0.028926728	Tumor cells	good	NO	NOT MEMG	0.696685051
UNC5CL	0.689911504	blue	11.66897456	0.358890167	0.5653 (0.4126-0.7746)	3.86E-04	0.0047916	Tumor cells	good	NO	NOT MEMG	0.689911504
DHCR24	0.556300072	blue	4.459981997	0.120725577	0.7249 (0.5577-0.9421)	0.01612	0.043700731	Tumor cells	good	NO	NOT MEMG	0.556300072
EZR	0.576886523	blue	6.771536668	0.173244567	1.49 (1.064-2.086)	0.02028	0.050658612	Tumor cells	poor	NO	NOT MEMG	0.576886523
MMEL1	0.426437883	blue	2.196570968	0.04691856	1.22 (0.9163-1.624)	0.1735	0.2082	Tumor cells		NO	NOT MEMG	0.426437883
IL20RA	0.397963059	blue	1.032255034	0.029575283	1.494 (1.093-2.042)	0.01178	0.036410909	Tumor cells	poor	NO	NOT MEMG	0.397963059
PDX1	0.693196311	blue	13.02026578	0.400699108	0.6977 (0.5393-0.9026)	0.006148	0.023914481	Tumor cells	good	NO	NOT MEMG	0.693196311
FDFT1	0.536698277	blue	3.357344376	0.101568923	0.8223 (0.5996-1.128)	0.2246	0.251631107	Tumor cells		NO	NOT MEMG	0.536698277
EFNA2	0.598347139	blue	5.061929314	0.163300696	0.81 (0.5879-1.116)	0.1975	0.228595745	Tumor cells		NO	NOT MEMG	0.598347139
ERN2	0.832949978	blue	23.66248737	0.776631856	0.636 (0.4693-0.8618)	0.003507	0.017343709	Tumor cells	good	YES	NOT MEMG	0.832949978
ELMO3	0.710622901	blue	13.6401136	0.41075162	0.8051 (0.6124-1.059)	0.1206	0.160537684	Tumor cells		NO	NOT MEMG	0.710622901
C4orf19	0.573330463	blue	5.375582318	0.168603458	0.7005 (0.5397-0.9092)	0.007459	0.027193533	Tumor cells	good	NO	NOT MEMG	0.573330463
PRRG2	0.611103209	blue	7.257486164	0.21325488	0.7425 (0.5431-1.015)	0.06201	0.101759357	Tumor cells		NO	NOT MEMG	0.611103209
APOL1	0.380594719	blue	2.065846431	0.038511347	1.803 (1.346-2.414)	7.58E-05	0.001957885	Tumor cells	poor	NO	NOT MEMG	0.380594719
BSPRY	0.698260876	blue	11.00492927	0.355463276	0.7359 (0.5684-0.9526)	0.0199	0.049913115	Tumor cells	good	NO	NOT MEMG	0.698260876
METTL7B	0.526192125	blue	3.560242156	0.107958889	0.7193 (0.5244-0.9867)	0.04106	0.076982665	Tumor cells	good	NO	NOT MEMG	0.526192125
HOOK2	0.347299065	blue	3.562678066	0.077705283	0.7509 (0.5489-1.027)	0.0731	0.114344281	Tumor cells		NO	NOT MEMG	0.347299065
SUPT5H	0.370454222	blue	2.347394869	0.041102265	0.6322 (0.4641-0.8611)	0.003635	0.017811648	Tumor cells	good	NO	NOT MEMG	0.370454222
AGPAT2	0.664161227	blue	9.492442384	0.276943208	1.477 (1.116-1.954)	0.006376	0.024301064	Tumor cells	poor	NO	NOT MEMG	0.664161227
MACC1	0.499413218	blue	3.714008173	0.11365474	1.474 (1.084-2.005)	0.01344	0.039526531	Tumor cells	poor	NO	NOT MEMG	0.499413218
LMO4	0.443569742	blue	2.189365935	0.057444233	0.5638 (0.4353-0.7304)	1.43E-05	7.77E-04	Tumor cells	good	NO	NOT MEMG	0.443569742
BAIAP2L2	0.695420526	blue	11.46831683	0.359156678	0.5941 (0.4399-0.8023)	6.82E-04	0.006468223	Tumor cells	good	NO	NOT MEMG	0.695420526
TUFT1	0.703782009	blue	12.67787833	0.381545781	0.8058 (0.6177-1.051)	0.1112	0.15156882	Tumor cells		NO	NOT MEMG	0.703782009
TMEM141	0.584049554	blue	6.235293138	0.158927273	0.8835 (0.6693-1.166)	0.3818	0.386057993	Tumor cells		NO	NOT MEMG	0.584049554
MDK	0.417606184	blue	2.104647702	0.036015611	0.7688 (0.5834-1.013)	0.062	0.101759357	Tumor cells		NO	NOT MEMG	0.417606184
VIL1	0.541971654	blue	4.979935333	0.156483913	0.6711 (0.488-0.9229)	0.01413	0.040503794	Tumor cells	good	NO	NOT MEMG	0.541971654
MARVELD2	0.643952742	blue	8.675078275	0.259560238	1.333 (0.9639-1.845)	0.08226	0.123495671	Tumor cells		NO	NOT MEMG	0.643952742
PTK6	0.615664328	blue	10.75252042	0.279376081	1.256 (0.9706-1.626)	0.08307	0.124300342	Tumor cells		NO	NOT MEMG	0.615664328
SCCPDH	0.426105732	blue	2.290860462	0.042543729	1.315 (0.9754-1.772)	0.07243	0.113513854	Tumor cells		NO	NOT MEMG	0.426105732
SQLE	0.420421307	blue	2.148521189	0.054754039	1.319 (0.9932-1.751)	0.05578	0.094957886	Tumor cells		NO	NOT MEMG	0.420421307
OASL	0.39193397	blue	1.577123428	0.033541401	1.125 (0.8704-1.455)	0.3676	0.37386157	Tumor cells		NO	NOT MEMG	0.39193397
KCNE3	0.647875122	blue	10.39168039	0.329914667	0.5233 (0.3978-0.6884)	3.68E-06	4.27E-04	Tumor cells	good	NO	NOT MEMG	0.647875122
ZC3H12A	0.509402071	blue	3.725935431	0.110748073	0.8889 (0.687-1.15)	0.3704	0.375928358	Tumor cells		NO	NOT MEMG	0.509402071
SLC37A4	0.522621835	blue	4.147361314	0.096350392	0.8121 (0.6237-1.057)	0.1222	0.162138537	Tumor cells		NO	NOT MEMG	0.522621835
SLC6A20	0.695254528	blue	10.25306057	0.336236821	0.7258 (0.554-0.9509)	0.02008	0.05031304	Tumor cells	good	NO	NOT MEMG	0.695254528
PSORS1C1	0.348468018	blue	0.923318093	0.02522981	0.8874 (0.6767-1.164)	0.3875	0.391498143	Tumor cells		NO	NOT MEMG	0.348468018
PBLD	0.630577989	blue	6.835840962	0.216258899	0.6287 (0.4538-0.8709)	0.005249	0.022078268	Tumor cells	good	NO	NOT MEMG	0.630577989
RTP4	0.577050865	blue	5.295419173	0.128148526	0.723 (0.5572-0.938)	0.01462	0.041232442	Tumor cells	good	NO	NOT MEMG	0.577050865
GIPC1	0.580521152	blue	7.311266977	0.189844864	0.8486 (0.6391-1.127)	0.2563	0.278112766	Tumor cells		NO	NOT MEMG	0.580521152
SYT13	0.608418739	blue	5.754842321	0.178061641	0.7337 (0.5532-0.973)	0.03155	0.065176709	Tumor cells	good	NO	NOT MEMG	0.608418739
PRRG4	0.343561463	blue	1.127393317	0.027658208	1.473 (1.137-1.909)	0.003404	0.017110867	Tumor cells	poor	NO	NOT MEMG	0.343561463
BACE2	0.67727131	blue	10.7789756	0.288547233	0.6288 (0.4858-0.8138)	4.24E-04	0.004948868	Tumor cells	good	NO	NOT MEMG	0.67727131
RSPH1	0.620649194	blue	5.580161083	0.177057343	0.6075 (0.4585-0.8047)	5.13E-04	0.005470748	Tumor cells	good	NO	NOT MEMG	0.620649194
EPHA2	0.437985087	blue	3.775027357	0.071755442	1.497 (1.149-1.949)	0.002758	0.014970253	Tumor cells	poor	NO	NOT MEMG	0.437985087
LFNG	0.62411221	blue	6.921083017	0.201015118	0.7459 (0.554-1.004)	0.0534	0.092188434	Tumor cells		NO	NOT MEMG	0.62411221
B3GNT7	0.639254883	blue	6.545349666	0.210326137	0.7807 (0.6032-1.01)	0.05991	0.100108997	Tumor cells		NO	NOT MEMG	0.639254883
LGR4	0.626137057	blue	6.939280149	0.216326612	1.148 (0.8422-1.564)	0.3833	0.387414699	Tumor cells		NO	NOT MEMG	0.626137057
STK39	0.713767109	blue	10.50735667	0.338749842	0.7597 (0.588-0.9817)	0.03559	0.070301032	Tumor cells	good	NO	NOT MEMG	0.713767109
CLINT1	0.728063906	blue	12.56663164	0.378381024	0.8257 (0.6367-1.071)	0.1489	0.186163023	Tumor cells		NO	NOT MEMG	0.728063906
PLBD1	0.538899555	blue	4.364096529	0.114091824	1.319 (0.9761-1.782)	0.07147	0.112441234	Tumor cells		NO	NOT MEMG	0.538899555
CHPT1	0.417839823	blue	1.237146046	0.03550515	0.7087 (0.5419-0.9266)	0.01184	0.036458264	Tumor cells	good	NO	NOT MEMG	0.417839823
SMPDL3B	0.584713631	blue	4.67081322	0.146802891	0.7474 (0.5783-0.9659)	0.02605	0.058282521	Tumor cells	good	NO	NOT MEMG	0.584713631
BCL2L14	0.498256264	blue	4.952902725	0.127808898	0.6393 (0.4803-0.851)	0.002172	0.012761225	Tumor cells	good	NO	NOT MEMG	0.498256264
FGFR4	0.697910054	blue	11.62045988	0.37246689	0.5345 (0.3997-0.7149)	2.42E-05	0.001056574	Tumor cells	good	NO	NOT MEMG	0.697910054
FAM83H	0.59210381	blue	9.513144323	0.235536267	1.309 (1.012-1.693)	0.04007	0.07580476	Tumor cells	poor	NO	NOT MEMG	0.59210381
CCNO	0.493004056	blue	2.189398881	0.067854775	0.6778 (0.5243-0.8764)	0.003012	0.0157789	Tumor cells	good	NO	NOT MEMG	0.493004056
PLAC8	0.593669085	blue	5.440461525	0.176536065	0.8535 (0.6552-1.112)	0.2406	0.264714067	Tumor cells		NO	NOT MEMG	0.593669085
TOB1	0.603356832	blue	6.511826718	0.1735845	1.182 (0.8642-1.617)	0.295	0.310072993	Tumor cells		NO	NOT MEMG	0.603356832
CD82	0.549696323	blue	5.293460875	0.118329959	1.297 (0.9444-1.78)	0.1082	0.148721842	Tumor cells		NO	NOT MEMG	0.549696323
RIOK3	0.347730717	blue	0.988130938	0.021097321	1.169 (0.8902-1.535)	0.2613	0.282162506	Tumor cells		NO	NOT MEMG	0.347730717
NR2F6	0.606054862	blue	6.080914028	0.183681088	0.7459 (0.5746-0.9683)	0.02765	0.059943504	Tumor cells	good	NO	NOT MEMG	0.606054862
HMGCS1	0.406022203	blue	1.53746189	0.044237474	1.35 (1.02-1.786)	0.03574	0.070500822	Tumor cells	poor	NO	NOT MEMG	0.406022203
PTPRR	0.511363634	blue	2.772550025	0.089214167	0.8582 (0.663-1.111)	0.2452	0.26903871	Tumor cells		NO	NOT MEMG	0.511363634
RIPK4	0.534616101	blue	6.988551105	0.148925806	1.327 (0.9656-1.823)	0.08117	0.122415074	Tumor cells		NO	NOT MEMG	0.534616101
RAPGEFL1	0.693116446	blue	10.21183419	0.32163751	0.7562 (0.5809-0.9845)	0.03787	0.073420618	Tumor cells	good	NO	NOT MEMG	0.693116446
BTNL8	0.631657568	blue	9.068208681	0.28364049	0.5954 (0.4421-0.8017)	6.38E-04	0.006243379	Tumor cells	good	NO	NOT MEMG	0.631657568
FUT6	0.685950339	blue	10.38493471	0.328460074	0.677 (0.523-0.8765)	0.00307	0.015976968	Tumor cells	good	NO	NOT MEMG	0.685950339
RAB27B	0.466691392	blue	2.369977874	0.066456172	0.7171 (0.5334-0.9641)	0.02767	0.059943504	Tumor cells	good	NO	NOT MEMG	0.466691392
BCL2L1	0.184160228	blue	1.200342375	0.01191397	1.271 (0.9759-1.655)	0.07528	0.117006629	Tumor cells		NO	NOT MEMG	0.184160228
SCD	0.349794441	blue	1.143832654	0.023887074	0.8299 (0.623-1.105)	0.2024	0.232945557	Tumor cells		NO	NOT MEMG	0.349794441
CDHR2	0.644308904	blue	7.794305417	0.251189306	0.8627 (0.6502-1.145)	0.3063	0.319345145	Tumor cells		NO	NOT MEMG	0.644308904
TM7SF2	0.450685964	blue	2.130971862	0.053447194	0.815 (0.6187-1.074)	0.1458	0.183317103	Tumor cells		NO	NOT MEMG	0.450685964
CCDC68	0.478324387	blue	2.057037282	0.063918075	0.6596 (0.4938-0.8809)	0.004821	0.021015604	Tumor cells	good	NO	NOT MEMG	0.478324387
FAAH	0.639664522	blue	7.534868519	0.234259871	0.6884 (0.5322-0.8904)	0.004447	0.020016	Tumor cells	good	NO	NOT MEMG	0.639664522
IL17RE	0.618054563	blue	6.530383966	0.203629801	0.7538 (0.5511-1.031)	0.07694	0.118028571	Tumor cells		NO	NOT MEMG	0.618054563
TJP2	0.689981224	blue	10.84530317	0.322178691	1.139 (0.8719-1.489)	0.3391	0.348349475	Tumor cells		NO	NOT MEMG	0.689981224
RAP1GAP	0.642306073	blue	7.805131242	0.237559003	0.6283 (0.4861-0.8122)	3.89E-04	0.0047916	Tumor cells	good	NO	NOT MEMG	0.642306073
MGAT4B	0.607140262	blue	8.347582758	0.200221374	0.7703 (0.5755-1.031)	0.07925	0.120126316	Tumor cells		NO	NOT MEMG	0.607140262
COMTD1	0.350753258	blue	1.16211325	0.031051961	0.8281 (0.6219-1.103)	0.1968	0.227893283	Tumor cells		NO	NOT MEMG	0.350753258
PKDCC	0.674638577	blue	10.14263256	0.315296521	0.5816 (0.447-0.7567)	5.44E-05	0.001571559	Tumor cells	good	NO	NOT MEMG	0.674638577
MRAP2	0.538386855	blue	4.856594347	0.130962683	0.6522 (0.5032-0.8453)	0.001239	0.009081054	Pancreatic islet	good	NO	NOT MEMG	0.538386855
RAP1GAP2	0.600512319	blue	5.794108834	0.172196159	0.7789 (0.5745-1.056)	0.1076	0.148313514	Pancreatic islet		NO	NOT MEMG	0.600512319
STX1A	0.340854607	blue	2.08040599	0.046191107	1.395 (1.051-1.852)	0.0214	0.052023039	Pancreatic islet	poor	NO	NOT MEMG	0.340854607
PFKFB2	0.497028638	blue	2.826096276	0.08196423	0.6163 (0.4635-0.8194)	8.70E-04	0.007159168	Pancreatic islet	good	NO	NOT MEMG	0.497028638
PTPRN2	0.554165888	blue	4.500134912	0.131132131	0.5641 (0.401-0.7936)	0.001012	0.007889732	Pancreatic islet	good	NO	NOT MEMG	0.554165888
DDC	0.557556474	blue	5.432006781	0.166531906	0.6917 (0.5341-0.8957)	0.005179	0.021972603	Pancreatic islet	good	NO	NOT MEMG	0.557556474
CMTM8	0.323356899	blue	0.574813995	0.014847014	0.7969 (0.5954-1.067)	0.1269	0.166837379	Pancreatic islet		NO	NOT MEMG	0.323356899
TMEM53	0.350272428	blue	1.114099543	0.028777637	0.7968 (0.5898-1.076)	0.1387	0.176566615	Pancreatic islet		NO	NOT MEMG	0.350272428
PRSS3	0.49616405	blue	2.309519874	0.07061575	0.838 (0.6182-1.136)	0.255	0.277070573	Pancreatic acinar cells		NO	NOT MEMG	0.49616405
LGALS2	0.420750987	blue	2.068937756	0.055915286	0.6814 (0.5247-0.8848)	0.004004	0.0188496	Pancreatic acinar cells	good	NO	NOT MEMG	0.420750987
FSCN2	0.313444524	blue	1.657703567	0.037523672	1.327 (0.9789-1.798)	0.06839	0.108925647	Pancreatic acinar cells		NO	NOT MEMG	0.313444524
TMEM97	0.415631564	blue	2.17532061	0.058413581	0.6716 (0.4994-0.9032)	0.008456	0.02948759	Pancreatic acinar cells	good	NO	NOT MEMG	0.415631564
EPB41L4B	0.529712812	blue	3.84003254	0.118554479	0.769 (0.592-0.999)	0.04912	0.087134609	Pancreatic acinar cells	good	NO	NOT MEMG	0.529712812
STXBP6	0.493601383	blue	3.696130514	0.100513233	0.5996 (0.4599-0.7817)	1.57E-04	0.003017302	Pancreatic acinar cells	good	NO	NOT MEMG	0.493601383
SLC43A1	0.373287244	blue	2.362413178	0.050220889	0.5908 (0.4537-0.7693)	9.33E-05	0.00228276	Pancreatic acinar cells	good	NO	NOT MEMG	0.373287244
IMPA2	0.514701728	blue	3.441372887	0.099898802	0.6387 (0.4821-0.8462)	0.001784	0.011413403	Pancreatic acinar cells	good	NO	NOT MEMG	0.514701728
SLC39A5	0.493993528	blue	3.93564456	0.115318234	0.6869 (0.5252-0.8984)	0.006104	0.023817325	Pancreatic acinar cells	good	NO	NOT MEMG	0.493993528
C2CD4B	0.385154845	blue	1.411569065	0.036417338	0.5676 (0.4343-0.7416)	3.33E-05	0.001292	Pancreatic acinar cells	good	NO	NOT MEMG	0.385154845
SHC2	0.498622645	blue	4.593330233	0.111426834	0.6804 (0.5121-0.9039)	0.007894	0.028460253	Pancreatic acinar cells	good	NO	NOT MEMG	0.498622645
CAPG	0.62262055	green	4.598094195	0.301347186	1.491 (1.139-1.952)	0.003638	0.017811648	Myeloid Cells	poor	NO	MEMGs	0.62262055
PLAUR	0.58588019	green	3.357476012	0.238669137	0.8315 (0.6372-1.085)	0.1741	0.208817638	Myeloid Cells		NO	MEMGs	0.58588019
GNA15	0.461996219	green	1.289190609	0.075173604	1.757 (1.351-2.283)	2.57E-05	0.001083873	Myeloid Cells	poor	NO	MEMGs	0.461996219
CATSPER1	0.497394923	green	1.247352801	0.110657843	2.242 (1.705-2.949)	7.66E-09	6.25E-06	Myeloid Cells	poor	NO	MEMGs	0.497394923
VAMP8	0.674027598	green	6.832622293	0.468686771	1.229 (0.9145-1.652)	0.1715	0.206103093	Myeloid Cells		NO	MEMGs	0.674027598
SLC16A3	0.549154145	green	2.456839738	0.182253977	1.894 (1.455-2.466)	2.04E-06	3.04E-04	Myeloid Cells	poor	NO	MEMGs	0.549154145
CTSH	0.473910271	green	1.798035173	0.093482848	1.423 (1.042-1.942)	0.02636	0.058707491	Myeloid Cells	poor	NO	MEMGs	0.473910271
AREG	0.470688372	green	0.654313228	0.074520826	1.459 (1.128-1.887)	0.003981	0.018813683	Myeloid Cells	poor	NO	MEMGs	0.470688372
IL1RN	0.661800928	green	3.890723984	0.336720874	1.382 (0.9894-1.931)	0.05775	0.097363636	Myeloid Cells		NO	MEMGs	0.661800928
EHD4	0.518226933	green	1.754667656	0.133342215	1.39 (1.067-1.81)	0.01457	0.041223529	Endethelial cells	poor	NO	MEMGs	0.518226933
EFNB2	0.524559233	green	1.645633538	0.134498198	1.58 (1.125-2.22)	0.008307	0.029134006	Endethelial cells	poor	NO	MEMGs	0.524559233
DUSP6	0.486158672	green	1.099384866	0.086465582	1.237 (0.9168-1.669)	0.1641	0.200157848	Endethelial cells		NO	MEMGs	0.486158672
ITGA6	0.71149466	green	6.360507739	0.554266562	1.425 (1.102-1.842)	0.006958	0.026004861	Endethelial cells	poor	YES	MEMGs	0.71149466
EPHA4	0.43894771	green	0.959475993	0.077568659	1.229 (0.9024-1.675)	0.1906	0.222715418	Endethelial cells		NO	MEMGs	0.43894771
MPZL2	0.613386864	green	2.612446292	0.261620837	1.406 (1.059-1.867)	0.01857	0.047651321	Endethelial cells	poor	NO	MEMGs	0.613386864
MALL	0.605188671	green	1.93786045	0.227202091	2.044 (1.491-2.801)	8.79E-06	6.00E-04	Endethelial cells	poor	NO	MEMGs	0.605188671
PXN	0.49027418	green	2.415006928	0.112241295	1.413 (1.078-1.852)	0.01228	0.037343404	Endethelial cells	poor	NO	MEMGs	0.49027418
LMNA	0.563657924	green	6.04274176	0.230426505	0.6594 (0.4939-0.8802)	0.004723	0.020893702	Endethelial cells	good	NO	MEMGs	0.563657924
LRRC8A	0.698521358	green	4.417297809	0.398759527	1.462 (1.113-1.919)	0.006247	0.02396968	Endethelial cells	poor	NO	MEMGs	0.698521358
PCDH1	0.783987887	green	17.35104781	0.807943019	1.532 (1.176-1.996)	0.001584	0.010623649	Endethelial cells	poor	YES	MEMGs	0.783987887
RALB	0.555640589	green	2.38117867	0.18489278	1.518 (1.16-1.987)	0.002368	0.013481079	Endethelial cells	poor	NO	MEMGs	0.555640589
FOSL1	0.457666097	green	1.19319602	0.094926754	1.676 (1.291-2.175)	1.06E-04	0.002369394	Endethelial cells	poor	NO	MEMGs	0.457666097
TUBA4A	0.70421403	green	5.358842611	0.475728667	1.632 (1.208-2.204)	0.001426	0.009917182	Cytotoxic cells	poor	NO	MEMGs	0.70421403
RHOF	0.427791552	green	0.75100722	0.07295957	1.775 (1.292-2.438)	3.99E-04	0.0047916	Cytotoxic cells	poor	NO	MEMGs	0.427791552
OSTF1	0.476059569	green	2.85233274	0.127079091	0.8864 (0.6856-1.146)	0.3577	0.364854	Cytotoxic cells		NO	MEMGs	0.476059569
TMEM154	0.408149767	green	0.505419235	0.039334469	1.72 (1.261-2.346)	6.20E-04	0.006136713	B cells	poor	NO	MEMGs	0.408149767
HMGA1	0.532746699	green	2.686403211	0.170703291	1.672 (1.276-2.191)	1.93E-04	0.003342128	B cells	poor	NO	MEMGs	0.532746699
C19orf33	0.722084518	green	6.402870175	0.485982388	1.551 (1.144-2.101)	0.004672	0.020737043	Tumor cells	poor	NO	NOT MEMG	0.722084518
KRT19	0.82500794	green	12.48436966	1	1.73 (1.333-2.245)	3.76E-05	0.00141645	Tumor cells	poor	YES	NOT MEMG	0.82500794
SLPI	0.629201476	green	3.037371539	0.293650025	1.628 (1.171-2.262)	0.003703	0.018057657	Tumor cells	poor	NO	NOT MEMG	0.629201476
TACSTD2	0.645824418	green	3.955220322	0.304755321	1.522 (1.156-2.005)	0.002786	0.015022308	Tumor cells	poor	NO	NOT MEMG	0.645824418
KRT7	0.743435577	green	4.699669217	0.586355823	2.065 (1.547-2.757)	8.74E-07	1.78E-04	Tumor cells	poor	YES	NOT MEMG	0.743435577
SFN	0.71914397	green	5.715120806	0.518368331	1.408 (1.006-1.971)	0.04615	0.083561538	Tumor cells	poor	YES	NOT MEMG	0.71914397
KRT17	0.551475546	green	2.006333094	0.231268861	1.615 (1.248-2.09)	2.69E-04	0.003922629	Tumor cells	poor	NO	NOT MEMG	0.551475546
KRT16	0.567445538	green	2.014164692	0.244960731	1.767 (1.362-2.291)	1.79E-05	8.74E-04	Tumor cells	poor	NO	NOT MEMG	0.567445538
ANXA3	0.653932384	green	5.32960391	0.350674545	1.168 (0.8612-1.584)	0.3177	0.330209847	Tumor cells		NO	NOT MEMG	0.653932384
PERP	0.673265664	green	4.999873106	0.3984081	1.556 (1.196-2.026)	0.001	0.007821086	Tumor cells	poor	NO	NOT MEMG	0.673265664
LAMB3	0.801320225	green	7.664363829	0.876817984	1.579 (1.207-2.067)	8.63E-04	0.007159168	Tumor cells	poor	YES	NOT MEMG	0.801320225
SDC4	0.647087273	green	3.616309197	0.318255442	1.519 (1.143-2.019)	0.003946	0.018756909	Tumor cells	poor	NO	NOT MEMG	0.647087273
SYT8	0.463545815	green	1.557961307	0.112894236	1.904 (1.415-2.562)	2.09E-05	9.67E-04	Tumor cells	poor	NO	NOT MEMG	0.463545815
TRIM29	0.647412262	green	3.523355502	0.348305635	1.554 (1.187-2.035)	0.001349	0.009586226	Tumor cells	poor	NO	NOT MEMG	0.647412262
LAMC2	0.755531783	green	4.588134237	0.706757896	1.864 (1.435-2.422)	3.14E-06	4.04E-04	Tumor cells	poor	YES	NOT MEMG	0.755531783
C15orf48	0.532270361	green	1.485254572	0.132405298	1.638 (1.261-2.128)	2.20E-04	0.003538326	Tumor cells	poor	NO	NOT MEMG	0.532270361
SPINT1	0.742119894	green	10.07725051	0.596214757	1.545 (1.161-2.056)	0.002848	0.015289263	Tumor cells	poor	YES	NOT MEMG	0.742119894
DMKN	0.446937099	green	1.134918453	0.07875825	1.555 (1.192-2.027)	0.001127	0.008541474	Tumor cells	poor	NO	NOT MEMG	0.446937099
OCIAD2	0.696708041	green	7.467059574	0.509179846	1.266 (0.979-1.638)	0.07212	0.113100423	Tumor cells		YES	NOT MEMG	0.696708041
DSG2	0.614401569	green	3.169849068	0.274335161	1.438 (1.1-1.881)	0.007936	0.028527648	Tumor cells	poor	NO	NOT MEMG	0.614401569
CLDN1	0.499366818	green	1.459304438	0.122601043	1.522 (1.157-2.001)	0.002639	0.014484915	Tumor cells	poor	NO	NOT MEMG	0.499366818
JUP	0.745836395	green	10.44052885	0.66814009	1.799 (1.357-2.383)	4.38E-05	0.001464169	Tumor cells	poor	YES	NOT MEMG	0.745836395
GJB3	0.773667045	green	5.471994144	0.657705797	1.369 (1.055-1.775)	0.01798	0.046824511	Tumor cells	poor	YES	NOT MEMG	0.773667045
ITGB6	0.764270848	green	6.960470414	0.69261725	1.76 (1.25-2.479)	0.001206	0.00897352	Tumor cells	poor	YES	NOT MEMG	0.764270848
SERPINB5	0.597291067	green	2.847567421	0.254711483	1.423 (1.033-1.96)	0.03083	0.064361739	Tumor cells	poor	NO	NOT MEMG	0.597291067
COL17A1	0.654403704	green	2.754362637	0.31810088	1.719 (1.325-2.231)	4.61E-05	0.001505683	Tumor cells	poor	NO	NOT MEMG	0.654403704
PITX1	0.609754132	green	3.824541721	0.233564032	1.693 (1.253-2.29)	6.18E-04	0.006136713	Tumor cells	poor	NO	NOT MEMG	0.609754132
PHACTR3	0.383748089	green	0.648351362	0.068822613	1.764 (1.306-2.384)	2.17E-04	0.003538326	Tumor cells	poor	NO	NOT MEMG	0.383748089
PLEK2	0.711755955	green	8.094538368	0.552034181	1.453 (1.104-1.913)	0.007765	0.028065345	Tumor cells	poor	YES	NOT MEMG	0.711755955
RHOD	0.710922942	green	3.284494257	0.419514005	1.946 (1.444-2.622)	1.23E-05	7.02E-04	Tumor cells	poor	NO	NOT MEMG	0.710922942
ITGA3	0.780047507	green	5.61837519	0.708613187	1.95 (1.492-2.55)	1.03E-06	1.94E-04	Tumor cells	poor	YES	NOT MEMG	0.780047507
SLC2A1	0.680189442	green	3.667081856	0.394506816	1.827 (1.383-2.415)	2.24E-05	9.98E-04	Tumor cells	poor	NO	NOT MEMG	0.680189442
VSTM2L	0.472674347	green	1.338800522	0.120605999	1.784 (1.367-2.329)	2.05E-05	9.65E-04	Tumor cells	poor	NO	NOT MEMG	0.472674347
PMEPA1	0.552079682	green	2.118429966	0.202046314	2.017 (1.411-2.884)	1.19E-04	0.002569317	Tumor cells	poor	NO	NOT MEMG	0.552079682
S100A10	0.689019469	green	3.989468997	0.428060127	1.75 (1.288-2.376)	3.40E-04	0.004490632	Tumor cells	poor	NO	NOT MEMG	0.689019469
TNFRSF12A	0.594708186	green	2.701515606	0.233233984	1.375 (1.061-1.782)	0.01593	0.043377798	Tumor cells	poor	NO	NOT MEMG	0.594708186
TMBIM1	0.740978193	green	15.2838155	0.699515024	1.378 (1.001-1.897)	0.04964	0.087718529	Tumor cells	poor	YES	NOT MEMG	0.740978193
FERMT1	0.558552647	green	3.630979953	0.221603145	0.7156 (0.5408-0.9469)	0.0192	0.048605584	Tumor cells	good	NO	NOT MEMG	0.558552647
ITGA2	0.723068975	green	4.121362286	0.517197665	1.727 (1.33-2.243)	4.18E-05	0.00142664	Tumor cells	poor	YES	NOT MEMG	0.723068975
CLTB	0.649844672	green	5.365636169	0.349441401	1.399 (1.046-1.871)	0.02342	0.054498251	Tumor cells	poor	NO	NOT MEMG	0.649844672
ANXA2	0.785249574	green	7.759267927	0.748036731	1.517 (1.142-2.017)	0.004043	0.018996668	Tumor cells	poor	YES	NOT MEMG	0.785249574
GSTP1	0.641344845	green	7.93996877	0.369585105	1.198 (0.8702-1.648)	0.2683	0.288702593	Tumor cells		NO	NOT MEMG	0.641344845
KRT15	0.348739557	green	0.784392911	0.075719702	1.344 (1.037-1.744)	0.0256	0.05765299	Tumor cells	poor	NO	NOT MEMG	0.348739557
ITGB4	0.749139262	green	8.560154073	0.696161052	1.507 (1.122-2.025)	0.006428	0.024396502	Tumor cells	poor	YES	NOT MEMG	0.749139262
LAMA3	0.712597805	green	3.604836826	0.511825659	1.435 (1.102-1.869)	0.007356	0.026957317	Tumor cells	poor	YES	NOT MEMG	0.712597805
PPL	0.689266466	green	4.667223642	0.458812637	1.65 (1.271-2.142)	1.72E-04	0.0031428	Tumor cells	poor	NO	NOT MEMG	0.689266466
TNS4	0.552573283	green	1.373868641	0.161072756	1.336 (0.958-1.863)	0.08777	0.128779725	Tumor cells		NO	NOT MEMG	0.552573283
EFNA5	0.422490619	green	0.797708294	0.06557566	1.727 (1.295-2.301)	1.95E-04	0.003358242	Tumor cells	poor	NO	NOT MEMG	0.422490619
S100A11	0.6561231	green	5.219716786	0.376054275	1.659 (1.231-2.234)	8.72E-04	0.007159168	Tumor cells	poor	NO	NOT MEMG	0.6561231
MET	0.662927527	green	3.018941024	0.347158047	1.461 (1.12-1.905)	0.005178	0.021972603	Tumor cells	poor	NO	NOT MEMG	0.662927527
CDA	0.515865733	green	1.440412204	0.12717837	2.083 (1.569-2.766)	3.96E-07	1.08E-04	Tumor cells	poor	NO	NOT MEMG	0.515865733
KCNN4	0.64050828	green	4.727378697	0.315514777	1.246 (0.9162-1.693)	0.1611	0.198001806	Tumor cells		NO	NOT MEMG	0.64050828
HTATIP2	0.537413119	green	4.366455104	0.217130495	1.295 (1.002-1.675)	0.04864	0.086524444	Tumor cells	poor	NO	NOT MEMG	0.537413119
ADAM9	0.538823413	green	2.774044691	0.169774043	1.407 (1.04-1.905)	0.02684	0.059407161	Tumor cells	poor	NO	NOT MEMG	0.538823413
CDH3	0.719667905	green	4.21752372	0.496670527	1.751 (1.345-2.28)	3.18E-05	0.001277776	Tumor cells	poor	NO	NOT MEMG	0.719667905
KRT80	0.498599319	green	1.068341478	0.10739462	1.749 (1.287-2.375)	3.47E-04	0.004541236	Tumor cells	poor	NO	NOT MEMG	0.498599319
CLIC3	0.600687344	green	2.58386041	0.226564918	1.618 (1.22-2.146)	8.26E-04	0.007088073	Tumor cells	poor	NO	NOT MEMG	0.600687344
S100A16	0.603178066	green	2.73062323	0.267505366	1.27 (0.9812-1.644)	0.06942	0.109898901	Tumor cells		NO	NOT MEMG	0.603178066
CDCP1	0.676699282	green	3.65702927	0.361418899	1.384 (1.067-1.795)	0.01425	0.040733349	Tumor cells	poor	NO	NOT MEMG	0.676699282
KRT13	0.429230214	green	0.726938004	0.088811055	1.875 (1.413-2.488)	1.35E-05	7.49E-04	Tumor cells	poor	NO	NOT MEMG	0.429230214
