# Supplementary material for: Gene Coexpression Network Characterizing Microenvironmental Heterogeneity and Intercellular Communication in Pancreatic Ductal Adenocarcinoma: Implications of Prognostic Significance and Therapeutic Target
Source: Front Oncol. 2022 Jun 1;12:840474. doi: 10.3389/fonc.2022.840474 (PMC9198606; doi:10.3389/fonc.2022.840474)
Supplement: Supplementary file 8 [file Table_7.xls]

sample	therapy_type	disease_status_last_followup	response	DNN_score	DNN_predicted_response
SA533585	chemotherapy	complete remission	Response	0.067798726	Sensitive
SA533741	chemotherapy	complete remission	Response	0.389264077	Sensitive
SA533810	chemotherapy	relapse	Nonresponse	0.672473848	Resistant
SA533744	chemotherapy	progression	Nonresponse	0.99948138	Resistant
SA520181	chemotherapy	complete remission	Response	0.399524868	Sensitive
SA533683	chemotherapy	relapse	Nonresponse	0.416443735	Sensitive
SA533718	chemotherapy	progression	Nonresponse	0.997541904	Resistant
SA520169	chemotherapy	progression	Nonresponse	0.998279572	Resistant
SA520214	chemotherapy	progression	Nonresponse	0.890411735	Resistant
SA520229	chemotherapy	complete remission	Response	0.398060381	Sensitive
SA533785	chemotherapy	progression	Nonresponse	0.773391485	Resistant
SA533709	chemotherapy	complete remission	Response	0.405100644	Sensitive
SA520283	chemotherapy	relapse	Nonresponse	0.367388815	Sensitive
SA520264	chemotherapy	progression	Nonresponse	0.784169495	Resistant
SA533704	chemotherapy	complete remission	Response	0.182546943	Sensitive
SA600940	chemotherapy	progression	Nonresponse	0.993989468	Resistant
SA533777	chemotherapy	complete remission	Response	0.119722433	Sensitive
SA600943	chemotherapy	complete remission	Response	0.412230939	Sensitive
SA533706	chemotherapy	relapse	Nonresponse	0.514389992	Resistant
SA533772	chemotherapy	relapse	Nonresponse	0.633245349	Resistant
SA558718	chemotherapy	relapse	Nonresponse	0.452000082	Resistant
SA533734	chemotherapy	complete remission	Response	0.407461494	Sensitive
SA533780	chemotherapy	relapse	Nonresponse	0.738011658	Resistant
SA533813	chemotherapy	complete remission	Response	0.41836524	Sensitive
SA533668	chemotherapy	relapse	Nonresponse	0.906596303	Resistant
SA600941	chemotherapy	complete remission	Response	0.396900207	Sensitive
SA533646	chemotherapy	progression	Nonresponse	0.998995841	Resistant
SA533652	chemotherapy	complete remission	Response	0.360904664	Sensitive
SA600939	chemotherapy	complete remission	Response	0.106872693	Sensitive
SA533753	chemotherapy	progression	Nonresponse	0.288700998	Sensitive
SA533642	chemotherapy	relapse	Nonresponse	0.532166719	Resistant
SA533698	chemotherapy	relapse	Nonresponse	0.934156716	Resistant
SA533665	chemotherapy	relapse	Nonresponse	0.950109601	Resistant
SA533692	chemotherapy	progression	Nonresponse	0.877868891	Resistant
SA558703	chemotherapy	relapse	Nonresponse	0.504086792	Resistant
SA600937	chemotherapy	relapse	Nonresponse	0.922596157	Resistant
SA600942	chemotherapy	complete remission	Response	0.087581784	Sensitive
SA533757	chemotherapy	relapse	Nonresponse	0.641337156	Resistant
SA533743	chemotherapy	relapse	Nonresponse	0.514251769	Resistant
SA533782	chemotherapy	complete remission	Response	0.030681551	Sensitive
SA533750	chemotherapy	progression	Nonresponse	0.836925328	Resistant
SA533721	chemotherapy	complete remission	Response	0.352004141	Sensitive
SA533733	chemotherapy	progression	Nonresponse	0.999641657	Resistant
SA533682	chemotherapy	progression	Nonresponse	0.485273302	Resistant
SA533661	chemotherapy	progression	Nonresponse	0.741326034	Resistant
SA558763	chemotherapy	complete remission	Response	0.11452505	Sensitive
SA600917	chemotherapy	relapse	Nonresponse	0.630306661	Resistant
SA600914	chemotherapy	progression	Nonresponse	0.998101294	Resistant
SA520318	chemotherapy	relapse	Nonresponse	0.998812199	Resistant
SA600915	chemotherapy	progression	Nonresponse	0.875797808	Resistant
SA600912	chemotherapy	complete remission	Response	0.406380773	Sensitive
SA533752	chemotherapy	progression	Nonresponse	0.998857141	Resistant
SA600911	chemotherapy	progression	Nonresponse	0.991106093	Resistant
SA569290	chemotherapy	progression	Nonresponse	0.809383154	Resistant
SA533814	chemotherapy	progression	Nonresponse	0.710817635	Resistant
SA520314	chemotherapy	complete remission	Response	0.404464871	Sensitive
SA520306	chemotherapy	relapse	Nonresponse	0.99986124	Resistant
SA520270	chemotherapy	relapse	Nonresponse	0.510424733	Resistant
SA520262	chemotherapy	progression	Nonresponse	0.998990119	Resistant
SA520258	chemotherapy	progression	Nonresponse	0.404555231	Sensitive
SA558649	chemotherapy	relapse	Nonresponse	0.480949074	Resistant
SA520292	chemotherapy	progression	Nonresponse	0.626815498	Resistant
SA533647	chemotherapy	progression	Nonresponse	0.99224937	Resistant
SA533725	chemotherapy	complete remission	Response	0.404264033	Sensitive
SA533803	chemotherapy	relapse	Nonresponse	0.588834107	Resistant
SA520203	chemotherapy	relapse	Nonresponse	0.994691789	Resistant
SA558659	chemotherapy	complete remission	Response	0.400461853	Sensitive
SA558656	chemotherapy	complete remission	Response	0.364096045	Sensitive
