# Supplementary material for: Gene Coexpression Network Characterizing Microenvironmental Heterogeneity and Intercellular Communication in Pancreatic Ductal Adenocarcinoma: Implications of Prognostic Significance and Therapeutic Target
Source: Front Oncol. 2022 Jun 1;12:840474. doi: 10.3389/fonc.2022.840474 (PMC9198606; doi:10.3389/fonc.2022.840474)
Supplement: Supplementary file 9 [file Table_8.xls]

gene_symbol	weight
FST	0.3283
TMEM45A	0.4803
MLLT11	0.2998
JUNB	0.2915
TINAGL1	0.3759
RNASET2	0.3308
EREG	0.6154
SLC9A3R2	0.3216
ID1	0.32
RND1	0.361
NDRG1	0.5501
HDAC7	0.2748
BHLHE40	0.4355
EFNA1	0.3468
ITPKC	0.3674
SNCG	0.7054
FRMD8	0.4096
SLCO4A1	0.3684
PLEKHF2	0.3455
C16orf74	0.8001
RALGPS2	0.2891
CAPG	0.3996
GNA15	0.5633
CATSPER1	0.8075
SLC16A3	0.6389
CTSH	0.3526
AREG	0.3777
EHD4	0.3293
EFNB2	0.4576
ITGA6	0.3538
MPZL2	0.3406
MALL	0.7149
PXN	0.3457
LRRC8A	0.3795
PCDH1	0.4265
RALB	0.4175
FOSL1	0.5163
TUBA4A	0.4895
RHOF	0.5737
TMEM154	0.5421
HMGA1	0.5141
