# Supplementary material for: Gene Coexpression Network Characterizing Microenvironmental Heterogeneity and Intercellular Communication in Pancreatic Ductal Adenocarcinoma: Implications of Prognostic Significance and Therapeutic Target
Source: Front Oncol. 2022 Jun 1;12:840474. doi: 10.3389/fonc.2022.840474 (PMC9198606; doi:10.3389/fonc.2022.840474)
Supplement: Supplementary file 10 [file Table_9.xls]

ID	Description	GeneRatio	BgRatio	pvalue	p.adjust	qvalue	geneID	Count
M19248	REACTOME_CELL_JUNCTION_ORGANIZATION	9/62	92/38370	3.20E-14	1.07E-11	7.43E-12	CDH1/CRB3/ANG/ITGA6/LAMB3/LAMC2/JUP/ITGB4/LAMA3	9
M27216	REACTOME_LAMININ_INTERACTIONS	7/62	30/38370	4.01E-14	1.27E-11	8.78E-12	ITGA6/LAMB3/LAMC2/ITGA3/ITGA2/ITGB4/LAMA3	7
M522	REACTOME_CELL_CELL_COMMUNICATION	9/62	130/38370	7.74E-13	2.10E-10	1.45E-10	CDH1/CRB3/ANG/ITGA6/LAMB3/LAMC2/JUP/ITGB4/LAMA3	9
M610	REACTOME_EXTRACELLULAR_MATRIX_ORGANIZATION	11/62	301/38370	2.06E-12	4.34E-10	3.00E-10	CDH1/CAPN8/CAPN5/ITGA6/LAMB3/LAMC2/ITGB6/ITGA3/ITGA2/ITGB4/LAMA3	11
M27372	REACTOME_TYPE_I_HEMIDESMOSOME_ASSEMBLY	5/62	11/38370	4.28E-12	7.84E-10	5.43E-10	ITGA6/LAMB3/LAMC2/ITGB4/LAMA3	5
M27218	REACTOME_NON_INTEGRIN_MEMBRANE_ECM_INTERACTIONS	6/62	59/38370	5.85E-10	6.81E-08	4.71E-08	ITGA6/LAMB3/LAMC2/ITGA2/ITGB4/LAMA3	6
M27772	REACTOME_MET_ACTIVATES_PTK2_SIGNALING	5/62	30/38370	1.29E-09	1.34E-07	9.26E-08	LAMB3/LAMC2/ITGA3/ITGA2/LAMA3	5
M27643	REACTOME_SIGNALING_BY_MET	6/62	79/38370	3.52E-09	3.19E-07	2.20E-07	LAMB3/LAMC2/SPINT1/ITGA3/ITGA2/LAMA3	6
M27778	REACTOME_MET_PROMOTES_CELL_MOTILITY	5/62	41/38370	6.69E-09	5.70E-07	3.94E-07	LAMB3/LAMC2/ITGA3/ITGA2/LAMA3	5
M27103	REACTOME_ASSEMBLY_OF_COLLAGEN_FIBRILS_AND_OTHER_MULTIMERIC_STRUCTURES	5/62	61/38370	5.18E-08	3.99E-06	2.76E-06	ITGA6/LAMB3/LAMC2/ITGB4/LAMA3	5
M587	REACTOME_DEGRADATION_OF_THE_EXTRACELLULAR_MATRIX	6/62	140/38370	1.10E-07	7.65E-06	5.30E-06	CDH1/CAPN8/CAPN5/LAMB3/LAMC2/LAMA3	6
M16441	REACTOME_INTEGRIN_CELL_SURFACE_INTERACTIONS	5/62	85/38370	2.77E-07	1.68E-05	1.16E-05	CDH1/ITGA6/ITGB6/ITGA3/ITGA2	5
M631	REACTOME_COLLAGEN_FORMATION	5/62	90/38370	3.69E-07	2.19E-05	1.52E-05	ITGA6/LAMB3/LAMC2/ITGB4/LAMA3	5
M27161	REACTOME_ANCHORING_FIBRIL_FORMATION	3/62	15/38370	1.80E-06	8.57E-05	5.93E-05	LAMB3/LAMC2/LAMA3	3
M27649	REACTOME_FORMATION_OF_THE_CORNIFIED_ENVELOPE	5/62	129/38370	2.20E-06	1.01E-04	7.00E-05	PRSS8/ST14/KRT19/KRT7/JUP	5
M820	REACTOME_CELL_CELL_JUNCTION_ORGANIZATION	4/62	65/38370	3.89E-06	1.62E-04	1.12E-04	CDH1/CRB3/ANG/JUP	4
M27217	REACTOME_SYNDECAN_INTERACTIONS	3/62	27/38370	1.14E-05	4.15E-04	2.87E-04	ITGA6/ITGA2/ITGB4	3
M11980	REACTOME_ADHERENS_JUNCTIONS_INTERACTIONS	3/62	33/38370	2.12E-05	6.39E-04	4.42E-04	CDH1/ANG/JUP	3
M27640	REACTOME_KERATINIZATION	5/62	217/38370	2.75E-05	8.17E-04	5.65E-04	PRSS8/ST14/KRT19/KRT7/JUP	5
M27219	REACTOME_ECM_PROTEOGLYCANS	3/62	76/38370	2.60E-04	0.005524183	0.00382325	ITGB6/ITGA2/LAMA3	3
M4974	REACTOME_BASIGIN_INTERACTIONS	2/62	25/38370	7.52E-04	0.011884589	0.008225244	ITGA6/ITGA3	2
M16312	REACTOME_CELL_SURFACE_INTERACTIONS_AT_THE_VASCULAR_WALL	3/62	194/38370	0.003865823	0.036306376	0.025127398	EPCAM/ITGA6/ITGA3	3
M546	REACTOME_O_LINKED_GLYCOSYLATION_OF_MUCINS	2/62	62/38370	0.004564047	0.038545076	0.026676788	MUC13/B3GNT3	2
M27495	REACTOME_TP53_REGULATES_METABOLIC_GENES	2/62	86/38370	0.008605205	0.064646746	0.044741578	GPX2/SFN	2
M27487	REACTOME_RHO_GTPASES_ACTIVATE_PKNS	2/62	94/38370	0.010206253	0.074135104	0.051308406	MYH14/SFN	2
M27416	REACTOME_O_LINKED_GLYCOSYLATION	2/62	111/38370	0.014007385	0.097521503	0.067493976	MUC13/B3GNT3	2
M27080	REACTOME_RHO_GTPASE_EFFECTORS	3/62	324/38370	0.01563242	0.107134686	0.074147194	CDH1/MYH14/SFN	3
M17019	REACTOME_NEF_MEDIATED_DOWNREGULATION_OF_MHC_CLASS_I_COMPLEX_CELL_SURFACE_EXPRESSION	1/62	10/38370	0.016043337	0.107369844	0.074309946	AP1M2	1
M27955	REACTOME_REACTIONS_SPECIFIC_TO_THE_COMPLEX_N_GLYCAN_SYNTHESIS_PATHWAY	1/62	10/38370	0.016043337	0.107369844	0.074309946	FUT3	1
M9990	REACTOME_APOPTOTIC_CLEAVAGE_OF_CELL_ADHESION_PROTEINS	1/62	11/38370	0.017633673	0.113228836	0.078364915	CDH1	1
M705	REACTOME_MHC_CLASS_II_ANTIGEN_PRESENTATION	2/62	126/38370	0.017791646	0.113858548	0.078800734	CTSE/AP1M2	2
M27939	REACTOME_REGULATION_OF_LOCALIZATION_OF_FOXO_TRANSCRIPTION_FACTORS	1/62	12/38370	0.019221481	0.119261029	0.082539754	SFN	1
M27708	REACTOME_CHK1_CHK2_CDS1_MEDIATED_INACTIVATION_OF_CYCLIN_B_CDK1_COMPLEX	1/62	13/38370	0.020806764	0.124645093	0.086266029	SFN	1
M27712	REACTOME_DISSOLUTION_OF_FIBRIN_CLOT	1/62	13/38370	0.020806764	0.124645093	0.086266029	ANXA2	1
M27729	REACTOME_ERBB2_ACTIVATES_PTK6_SIGNALING	1/62	13/38370	0.020806764	0.124645093	0.086266029	ERBB3	1
M549	REACTOME_DOWNREGULATION_OF_ERBB2_ERBB3_SIGNALING	1/62	13/38370	0.020806764	0.124645093	0.086266029	ERBB3	1
M26902	REACTOME_ACTIVATION_OF_BAD_AND_TRANSLOCATION_TO_MITOCHONDRIA	1/62	15/38370	0.023969769	0.127700027	0.088380329	SFN	1
M27608	REACTOME_ERBB2_REGULATES_CELL_MOTILITY	1/62	15/38370	0.023969769	0.127700027	0.088380329	ERBB3	1
M9450	REACTOME_PLATELET_ADHESION_TO_EXPOSED_COLLAGEN	1/62	15/38370	0.023969769	0.127700027	0.088380329	ITGA2	1
M27410	REACTOME_DEFECTIVE_GALNT3_CAUSES_FAMILIAL_HYPERPHOSPHATEMIC_TUMORAL_CALCINOSIS_HFTC	1/62	16/38370	0.0255475	0.127700027	0.088380329	MUC13	1
M570	REACTOME_PI3K_EVENTS_IN_ERBB2_SIGNALING	1/62	16/38370	0.0255475	0.127700027	0.088380329	ERBB3	1
M627	REACTOME_TGF_BETA_RECEPTOR_SIGNALING_IN_EMT_EPITHELIAL_TO_MESENCHYMAL_TRANSITION	1/62	16/38370	0.0255475	0.127700027	0.088380329	CGN	1
M27412	REACTOME_DEFECTIVE_C1GALT1C1_CAUSES_TN_POLYAGGLUTINATION_SYNDROME_TNPS	1/62	17/38370	0.027122722	0.127700027	0.088380329	MUC13	1
M27633	REACTOME_TP53_REGULATES_TRANSCRIPTION_OF_GENES_INVOLVED_IN_G2_CELL_CYCLE_ARREST	1/62	18/38370	0.028695439	0.127700027	0.088380329	SFN	1
M27489	REACTOME_RHO_GTPASES_ACTIVATE_CIT	1/62	19/38370	0.030265653	0.127700027	0.088380329	MYH14	1
M27493	REACTOME_RHO_GTPASES_ACTIVATE_ROCKS	1/62	19/38370	0.030265653	0.127700027	0.088380329	MYH14	1
M18415	REACTOME_SEMA4D_INDUCED_CELL_MIGRATION_AND_GROWTH_CONE_COLLAPSE	1/62	20/38370	0.031833371	0.127700027	0.088380329	MYH14	1
M27780	REACTOME_LISTERIA_MONOCYTOGENES_ENTRY_INTO_HOST_CELLS	1/62	20/38370	0.031833371	0.127700027	0.088380329	CDH1	1
M12347	REACTOME_NEF_MEDIATES_DOWN_MODULATION_OF_CELL_SURFACE_RECEPTORS_BY_RECRUITING_THEM_TO_CLATHRIN_ADAPTERS	1/62	21/38370	0.033398595	0.127700027	0.088380329	AP1M2	1
M14966	REACTOME_REGULATION_OF_GENE_EXPRESSION_IN_BETA_CELLS	1/62	21/38370	0.033398595	0.127700027	0.088380329	FOXA3	1
M27494	REACTOME_RHO_GTPASES_ACTIVATE_PAKS	1/62	21/38370	0.033398595	0.127700027	0.088380329	MYH14	1
M27917	REACTOME_BLOOD_GROUP_SYSTEMS_BIOSYNTHESIS	1/62	21/38370	0.033398595	0.127700027	0.088380329	FUT3	1
M27436	REACTOME_PROGRAMMED_CELL_DEATH	2/62	180/38370	0.034436429	0.127700027	0.088380329	CDH1/SFN	2
M26929	REACTOME_SHC1_EVENTS_IN_ERBB2_SIGNALING	1/62	22/38370	0.034961329	0.127700027	0.088380329	ERBB3	1
M556	REACTOME_TERMINATION_OF_O_GLYCAN_BIOSYNTHESIS	1/62	23/38370	0.036521577	0.127700027	0.088380329	MUC13	1
M501	REACTOME_SIGNALING_BY_RHO_GTPASES	3/62	454/38370	0.037248321	0.127700027	0.088380329	CDH1/MYH14/SFN	3
M2243	REACTOME_SEMA4D_IN_SEMAPHORIN_SIGNALING	1/62	24/38370	0.038079343	0.127700027	0.088380329	MYH14	1
M27483	REACTOME_DECTIN_2_FAMILY	1/62	26/38370	0.041187445	0.127700027	0.088380329	MUC13	1
M29535	REACTOME_SIGNALING_BY_ERBB2_IN_CANCER	1/62	26/38370	0.041187445	0.127700027	0.088380329	ERBB3	1
M979	REACTOME_N_GLYCAN_ANTENNAE_ELONGATION_IN_THE_MEDIAL_TRANS_GOLGI	1/62	26/38370	0.041187445	0.127700027	0.088380329	FUT3	1
M27620	REACTOME_NEUTROPHIL_DEGRANULATION	3/62	479/38370	0.04255291	0.12982998	0.089854455	JUP/TMBIM1/ANXA2	3
M27422	REACTOME_VEGFR2_MEDIATED_VASCULAR_PERMEABILITY	1/62	27/38370	0.042737789	0.12982998	0.089854455	JUP	1
M26998	REACTOME_THE_ROLE_OF_NEF_IN_HIV_1_REPLICATION_AND_DISEASE_PATHOGENESIS	1/62	28/38370	0.044285666	0.133113795	0.092127161	AP1M2	1
M670	REACTOME_KERATAN_SULFATE_BIOSYNTHESIS	1/62	28/38370	0.044285666	0.133113795	0.092127161	B3GNT3	1
M27309	REACTOME_EPHA_MEDIATED_GROWTH_CONE_COLLAPSE	1/62	29/38370	0.045831081	0.136108762	0.094199957	MYH14	1
M27756	REACTOME_DOWNREGULATION_OF_ERBB2_SIGNALING	1/62	29/38370	0.045831081	0.136108762	0.094199957	ERBB3	1
M17814	REACTOME_ACTIVATION_OF_BH3_ONLY_PROTEINS	1/62	30/38370	0.047374037	0.139456251	0.096516732	SFN	1
M17967	REACTOME_TIGHT_JUNCTION_INTERACTIONS	1/62	30/38370	0.047374037	0.139456251	0.096516732	CRB3	1
M27491	REACTOME_RHO_GTPASES_ACTIVATE_IQGAPS	1/62	32/38370	0.050452588	0.146700997	0.101530772	CDH1	1
M27319	REACTOME_SIALIC_ACID_METABOLISM	1/62	33/38370	0.051988191	0.14941364	0.103408174	ST6GALNAC1	1
M690	REACTOME_KERATAN_SULFATE_KERATIN_METABOLISM	1/62	34/38370	0.05352135	0.152589369	0.105606074	B3GNT3	1
M2881	REACTOME_LYSOSOME_VESICLE_BIOGENESIS	1/62	35/38370	0.05505207	0.155245748	0.107444536	AP1M2	1
M27244	REACTOME_DETOXIFICATION_OF_REACTIVE_OXYGEN_SPECIES	1/62	37/38370	0.058106206	0.160058738	0.110775574	GPX2	1
M1429	REACTOME_SMOOTH_MUSCLE_CONTRACTION	1/62	38/38370	0.05962963	0.16221763	0.112269729	ANXA2	1
M14981	REACTOME_GAP_JUNCTION_ASSEMBLY	1/62	38/38370	0.05962963	0.16221763	0.112269729	GJB3	1
M27134	REACTOME_MOLECULES_ASSOCIATED_WITH_ELASTIC_FIBRES	1/62	38/38370	0.05962963	0.16221763	0.112269729	ITGB6	1
M27820	REACTOME_GENE_AND_PROTEIN_EXPRESSION_BY_JAK_STAT_SIGNALING_AFTER_INTERLEUKIN_12_STIMULATION	1/62	38/38370	0.05962963	0.16221763	0.112269729	ANXA2	1
M495	REACTOME_APOPTOTIC_CLEAVAGE_OF_CELLULAR_PROTEINS	1/62	38/38370	0.05962963	0.16221763	0.112269729	CDH1	1
M17541	REACTOME_REGULATION_OF_BETA_CELL_DEVELOPMENT	1/62	42/38370	0.065699121	0.172873276	0.11964443	FOXA3	1
M554	REACTOME_SPHINGOLIPID_DE_NOVO_BIOSYNTHESIS	1/62	44/38370	0.068719397	0.177704308	0.122987955	FA2H	1
M26969	REACTOME_ELASTIC_FIBRE_FORMATION	1/62	45/38370	0.07022593	0.179806131	0.124442612	ITGB6	1
M27894	REACTOME_INTERLEUKIN_12_SIGNALING	1/62	47/38370	0.073231807	0.183950556	0.127310941	ANXA2	1
M27614	REACTOME_TP53_REGULATES_TRANSCRIPTION_OF_CELL_CYCLE_GENES	1/62	49/38370	0.076228122	0.188897329	0.130734569	SFN	1
M553	REACTOME_SIGNALING_BY_ERBB2	1/62	50/38370	0.077722704	0.191106018	0.132263188	ERBB3	1
M26972	REACTOME_GAP_JUNCTION_TRAFFICKING_AND_REGULATION	1/62	51/38370	0.079214906	0.193440426	0.133878816	GJB3	1
M2341	REACTOME_APOPTOTIC_EXECUTION_PHASE	1/62	52/38370	0.080704733	0.195654076	0.135410868	CDH1	1
M16864	REACTOME_METABOLISM_OF_CARBOHYDRATES	2/62	293/38370	0.081533674	0.197579689	0.136743572	B3GNT3/FUT3	2
M7455	REACTOME_INTRINSIC_PATHWAY_FOR_APOPTOSIS	1/62	53/38370	0.082192188	0.198416535	0.137322747	SFN	1
M29742	REACTOME_SIGNALING_BY_PTK6	1/62	54/38370	0.083677275	0.200389678	0.138688346	ERBB3	1
M1877	REACTOME_GOLGI_ASSOCIATED_VESICLE_BIOGENESIS	1/62	56/38370	0.08664036	0.205074028	0.141930354	AP1M2	1
M894	REACTOME_ASPARAGINE_N_LINKED_GLYCOSYLATION	2/62	305/38370	0.087299509	0.206462796	0.142891511	FUT3/ST6GALNAC1	2
M27381	REACTOME_INTERLEUKIN_12_FAMILY_SIGNALING	1/62	57/38370	0.088118366	0.207624348	0.143695412	ANXA2	1
M544	REACTOME_SIGNALING_BY_ERBB4	1/62	58/38370	0.089594018	0.210146067	0.145440678	ERBB3	1
M27140	REACTOME_ARACHIDONIC_ACID_METABOLISM	1/62	59/38370	0.09106732	0.212378675	0.146985851	GPX2	1
M892	REACTOME_SYNTHESIS_OF_SUBSTRATES_IN_N_GLYCAN_BIOSYTHESIS	1/62	63/38370	0.096937109	0.221359791	0.15320162	ST6GALNAC1	1
M7923	REACTOME_SEMAPHORIN_INTERACTIONS	1/62	64/38370	0.09839872	0.223711921	0.154829514	MYH14	1
M27771	REACTOME_RAB_GERANYLGERANYLATION	1/62	65/38370	0.099858002	0.22621785	0.15656385	RAB25	1
M27938	REACTOME_FOXO_MEDIATED_TRANSCRIPTION	1/62	66/38370	0.101314961	0.228519742	0.158156974	SFN	1
M27303	REACTOME_DISEASES_ASSOCIATED_WITH_O_GLYCOSYLATION_OF_PROTEINS	1/62	68/38370	0.104221921	0.23259199	0.16097535	MUC13	1
M26954	REACTOME_TRANSLOCATION_OF_SLC2A4_GLUT4_TO_THE_PLASMA_MEMBRANE	1/62	72/38370	0.110008115	0.240055979	0.166141126	SFN	1
M539	REACTOME_TRANS_GOLGI_NETWORK_VESICLE_BUDDING	1/62	72/38370	0.110008115	0.240055979	0.166141126	AP1M2	1
M1041	REACTOME_SIGNALING_BY_TGF_BETA_RECEPTOR_COMPLEX	1/62	73/38370	0.111448908	0.242181543	0.167612214	CGN	1
M27163	REACTOME_CONSTITUTIVE_SIGNALING_BY_ABERRANT_PI3K_IN_CANCER	1/62	75/38370	0.114323613	0.245341831	0.169799428	ERBB3	1
M27267	REACTOME_TRANSCRIPTIONAL_REGULATION_BY_TP53	2/62	365/38370	0.117790973	0.250613481	0.173447902	GPX2/SFN	2
M897	REACTOME_BIOSYNTHESIS_OF_THE_N_GLYCAN_PRECURSOR_DOLICHOL_LIPID_LINKED_OLIGOSACCHARIDE_LLO_AND_TRANSFER_TO_A_NASCENT_PROTEIN	1/62	78/38370	0.118618522	0.25181043	0.174276302	ST6GALNAC1	1
M14857	REACTOME_SPHINGOLIPID_METABOLISM	1/62	89/38370	0.134191922	0.270662307	0.187323559	FA2H	1
M27201	REACTOME_EPH_EPHRIN_SIGNALING	1/62	92/38370	0.138392017	0.27649309	0.191359005	MYH14	1
M1080	REACTOME_G2_M_DNA_DAMAGE_CHECKPOINT	1/62	95/38370	0.142572063	0.282665475	0.195630871	SFN	1
M27162	REACTOME_PI3K_AKT_SIGNALING_IN_CANCER	1/62	102/38370	0.152248069	0.296286174	0.205057665	ERBB3	1
M27871	REACTOME_SIGNALING_BY_TGF_BETA_FAMILY_MEMBERS	1/62	102/38370	0.152248069	0.296286174	0.205057665	CGN	1
M27077	REACTOME_SIGNALING_BY_VEGF	1/62	106/38370	0.157728896	0.302207718	0.209155926	JUP	1
M27958	REACTOME_AMYLOID_FIBER_FORMATION	1/62	109/38370	0.161816624	0.30786733	0.213072905	TSPAN15	1
M713	REACTOME_NEGATIVE_REGULATION_OF_THE_PI3K_AKT_NETWORK	1/62	110/38370	0.163174857	0.309419034	0.214146829	ERBB3	1
M607	REACTOME_PRE_NOTCH_EXPRESSION_AND_PROCESSING	1/62	120/38370	0.176638647	0.309941535	0.214508448	ELF3	1
M872	REACTOME_L1CAM_INTERACTIONS	1/62	121/38370	0.177973246	0.309941535	0.214508448	ITGA2	1
M695	REACTOME_GLYCOSAMINOGLYCAN_METABOLISM	1/62	124/38370	0.181964285	0.309941535	0.214508448	B3GNT3	1
M5283	REACTOME_HOST_INTERACTIONS_OF_HIV_FACTORS	1/62	131/38370	0.191202719	0.309941535	0.214508448	AP1M2	1
M27484	REACTOME_C_TYPE_LECTIN_RECEPTORS_CLRS	1/62	140/38370	0.202930002	0.309941535	0.214508448	MUC13	1
M27275	REACTOME_DISEASES_OF_GLYCOSYLATION	1/62	143/38370	0.206801793	0.309941535	0.214508448	MUC13	1
M27888	REACTOME_ESTROGEN_DEPENDENT_GENE_EXPRESSION	1/62	150/38370	0.215764158	0.309941535	0.214508448	TFF1	1
M19381	REACTOME_G2_M_CHECKPOINTS	1/62	168/38370	0.238355275	0.309941535	0.214508448	SFN	1
M27854	REACTOME_FATTY_ACID_METABOLISM	1/62	177/38370	0.24940949	0.309941535	0.214508448	GPX2	1
M961	REACTOME_TRANSPORT_TO_THE_GOLGI_AND_SUBSEQUENT_MODIFICATION	1/62	186/38370	0.260305818	0.309941535	0.214508448	FUT3	1
M8240	REACTOME_IMMUNOREGULATORY_INTERACTIONS_BETWEEN_A_LYMPHOID_AND_A_NON_LYMPHOID_CELL	1/62	191/38370	0.26629193	0.309941535	0.214508448	CDH1	1
M5485	REACTOME_MUSCLE_CONTRACTION	1/62	205/38370	0.282800636	0.315439989	0.218313892	ANXA2	1
M27794	REACTOME_ESR_MEDIATED_SIGNALING	1/62	221/38370	0.301220529	0.332216529	0.229924822	TFF1	1
M12469	REACTOME_HIV_INFECTION	1/62	234/38370	0.315843289	0.345536921	0.239143775	AP1M2	1
M27554	REACTOME_DISEASES_OF_METABOLISM	1/62	246/38370	0.329073776	0.356793815	0.246934596	MUC13	1
M10189	REACTOME_SIGNALING_BY_NOTCH	1/62	247/38370	0.330164885	0.357704764	0.247565057	ELF3	1
M29803	REACTOME_FLT3_SIGNALING	1/62	265/38370	0.349508943	0.371879081	0.257375007	ERBB3	1
M16647	REACTOME_CELL_CYCLE_CHECKPOINTS	1/62	291/38370	0.376483624	0.395706843	0.27386604	SFN	1
M27565	REACTOME_MAPK_FAMILY_SIGNALING_CASCADES	1/62	296/38370	0.381543414	0.400434483	0.277138008	ERBB3	1
M27869	REACTOME_SIGNALING_BY_NUCLEAR_RECEPTORS	1/62	297/38370	0.382550514	0.401196069	0.277665097	TFF1	1
M27867	REACTOME_INTRACELLULAR_SIGNALING_BY_SECOND_MESSENGERS	1/62	304/38370	0.389555173	0.407866984	0.282281992	ERBB3	1
M27547	REACTOME_DISEASES_OF_SIGNAL_TRANSDUCTION_BY_GROWTH_FACTOR_RECEPTORS_AND_SECOND_MESSENGERS	1/62	374/38370	0.455439616	0.467828624	0.323781039	ERBB3	1
M27384	REACTOME_SIGNALING_BY_INTERLEUKINS	1/62	462/38370	0.528413486	0.532522746	0.368555405	ANXA2	1
