# Supplementary material for: Gene Coexpression Network Characterizing Microenvironmental Heterogeneity and Intercellular Communication in Pancreatic Ductal Adenocarcinoma: Implications of Prognostic Significance and Therapeutic Target
Source: Front Oncol. 2022 Jun 1;12:840474. doi: 10.3389/fonc.2022.840474 (PMC9198606; doi:10.3389/fonc.2022.840474)
Supplement: Supplementary file 11 [file Table_10.xls]

L_R_pair	Cell_pair	Ligand_symbol	Receptor_symbol	Sending_cluster	Target_cluster	LR_CC	Cell_interaction	Is_Top
MDK_ITGA6	Pancreatic islet_endothelial cells	MDK	ITGA6	Pancreatic islet	endothelial cells	MDK_ITGA6:Pancreatic islet_endothelial cells	Tumor-TME/TME-TME	YES
ANXA2_ROBO4	Myeloid Cells_endothelial cells	ANXA2	ROBO4	Myeloid Cells	endothelial cells	ANXA2_ROBO4:Myeloid Cells_endothelial cells	Tumor-TME/TME-TME	YES
LAMC2_ITGB1	Tumor cells_Fibroblast	LAMC2	ITGB1	Tumor cells	Fibroblast	LAMC2_ITGB1:Tumor cells_Fibroblast	Tumor-TME/TME-TME	YES
COL1A2_ITGA2	Fibroblast_Tumor cells	COL1A2	ITGA2	Fibroblast	Tumor cells	COL1A2_ITGA2:Fibroblast_Tumor cells	Tumor-TME/TME-TME	YES
COL1A1_ITGA2	Fibroblast_Tumor cells	COL1A1	ITGA2	Fibroblast	Tumor cells	COL1A1_ITGA2:Fibroblast_Tumor cells	Tumor-TME/TME-TME	YES
LAMB1_ITGA6	Fibroblast_endothelial cells	LAMB1	ITGA6	Fibroblast	endothelial cells	LAMB1_ITGA6:Fibroblast_endothelial cells	Tumor-TME/TME-TME	YES
FN1_ITGA2	Fibroblast_Tumor cells	FN1	ITGA2	Fibroblast	Tumor cells	FN1_ITGA2:Fibroblast_Tumor cells	Tumor-TME/TME-TME	YES
ANXA2_TLR2	Myeloid Cells_Myeloid Cells	ANXA2	TLR2	Myeloid Cells	Myeloid Cells	ANXA2_TLR2:Myeloid Cells_Myeloid Cells	Tumor-TME/TME-TME	YES
FN1_ITGB6	Fibroblast_Tumor cells	FN1	ITGB6	Fibroblast	Tumor cells	FN1_ITGB6:Fibroblast_Tumor cells	Tumor-TME/TME-TME	YES
THBS1_ITGA6	Fibroblast_endothelial cells	THBS1	ITGA6	Fibroblast	endothelial cells	THBS1_ITGA6:Fibroblast_endothelial cells	Tumor-TME/TME-TME	YES
LAMC2_ITGA6	Tumor cells_endothelial cells	LAMC2	ITGA6	Tumor cells	endothelial cells	LAMC2_ITGA6:Tumor cells_endothelial cells	Tumor-TME/TME-TME	YES
ADAM9_ITGA6	Tumor cells_endothelial cells	ADAM9	ITGA6	Tumor cells	endothelial cells	ADAM9_ITGA6:Tumor cells_endothelial cells	Tumor-TME/TME-TME	YES
TIMP2_ITGA3	Fibroblast_Tumor cells	TIMP2	ITGA3	Fibroblast	Tumor cells	TIMP2_ITGA3:Fibroblast_Tumor cells	Tumor-TME/TME-TME	YES
HSPG2_ITGA2	endothelial cells_Tumor cells	HSPG2	ITGA2	endothelial cells	Tumor cells	HSPG2_ITGA2:endothelial cells_Tumor cells	Tumor-TME/TME-TME	YES
THBS2_ITGA6	Fibroblast_endothelial cells	THBS2	ITGA6	Fibroblast	endothelial cells	THBS2_ITGA6:Fibroblast_endothelial cells	Tumor-TME/TME-TME	YES
CDH1_KLRG1	Tumor cells_Cytotoxic cells	CDH1	KLRG1	Tumor cells	Cytotoxic cells	CDH1_KLRG1:Tumor cells_Cytotoxic cells	Tumor-TME/TME-TME	YES
CDH1_ITGB7	Tumor cells_Cytotoxic cells	CDH1	ITGB7	Tumor cells	Cytotoxic cells	CDH1_ITGB7:Tumor cells_Cytotoxic cells	Tumor-TME/TME-TME	YES
CDH1_PTPRM	Tumor cells_endothelial cells	CDH1	PTPRM	Tumor cells	endothelial cells	CDH1_PTPRM:Tumor cells_endothelial cells	Tumor-TME/TME-TME	YES
THBS1_ITGA3	Fibroblast_Tumor cells	THBS1	ITGA3	Fibroblast	Tumor cells	THBS1_ITGA3:Fibroblast_Tumor cells	Tumor-TME/TME-TME	YES
COL8A1_ITGA2	Fibroblast_Tumor cells	COL8A1	ITGA2	Fibroblast	Tumor cells	COL8A1_ITGA2:Fibroblast_Tumor cells	Tumor-TME/TME-TME	YES
CGN_F11R	Pancreatic islet_Tumor cells	CGN	F11R	Pancreatic islet	Tumor cells	CGN_F11R:Pancreatic islet_Tumor cells	Tumor-TME/TME-TME	YES
VTN_ITGB6	endothelial cells_Tumor cells	VTN	ITGB6	endothelial cells	Tumor cells	VTN_ITGB6:endothelial cells_Tumor cells	Tumor-TME/TME-TME	YES
LAMA3_SDC2	Tumor cells_Fibroblast	LAMA3	SDC2	Tumor cells	Fibroblast	LAMA3_SDC2:Tumor cells_Fibroblast	Tumor-TME/TME-TME	YES
